# Supplementary material for: Cannabis companies and the sponsorship of scientific research: A cross-sectional Canadian case study
Source: PLoS One. 2023 Jan 10;18(1):e0280110. doi: 10.1371/journal.pone.0280110 (PMC9831296; doi:10.1371/journal.pone.0280110)
Supplement: S1 Dataset — (XLSX) [file pone.0280110.s005.xlsx]

## Sheet: Sheet1
PMID	Authors	Affiliation	Year	Title	Abstract	Journal	Article.Type	Article.Type..Details.	DOI	COI	Search	IncludeD (Y/N/M)	Companies	Article_type	COI_type_CAN	COI_type_OTH	COI_disclosure	Funding_source	Funding_type_CAN	Funding_type_OTH	Funding_disclosure	Authors_affiliation type	Authors_location	Is_Animal	Is_Plant	Is_Cannabis_Focus	Is_Interventional	Is_Formulation	Topic_focus	Topic_specify	Pop_Descript	Study_location	Sample_size	Report_age	Sample_age	Report_gender	Sample_gender	Report_Race	Sample_race	Report_sexual orientation	Sample_sexua_orientation	Report_SES	Sample_SES	Report_education	Sample_education
17888409	Castellanos, F Xavier; Margulies, Daniel S; Kelly, Clare; Uddin, Lucina Q; Ghaffari, Manely; Kirsch, Andrew; Shaw, David; Shehzad, Zarrar; Di Martino, Adriana; Biswal, Bharat; Sonuga-Barke, Edmund J S; Rotrosen, John; Adler, Lenard A; Milham, Michael P	Phyllis Green and Randolph CÅwen Institute for Pediatric Neuroscience, New York University Child Study Center, New York, NY 10016, USA. castef01@nyumc.org	2008	Cingulate-precuneus interactions: a new locus of dysfunction in adult attention-deficit/hyperactivity disorder.	Pathophysiologic models of attention-deficit/hyperactivity disorder (ADHD) have focused on frontal-striatal circuitry with alternative hypotheses relatively unexplored. On the basis of evidence that negative interactions between frontal foci involved in cognitive control and the non-goal-directed "default-mode" network prevent attentional lapses, we hypothesized abnormalities in functional connec…	Biological psychiatry	Journal Article	Research Support, N.I.H., Extramural	10.1016/j.biopsych.2007.06.025	Disclosure of Biomedical Financial Interests and Potential Conflicts of Interest: Drs. Castellanos, Kelly, Uddin, Ghaffari, Kirsch, Di Martino, Biswal, Milham and Messrs. Margulies, Shaw, and Shehzad reported no biomedical financial interests or potential conflicts of interest. Dr. Sonuga-Barke has potential conflicts of interest in relation to UCB Pharmaceuticals (consultancy, advisory board and…	AB Laboratories	N
17942703	Bodyak, Natalya; Ayus, Juan Carlos; Achinger, Steven; Shivalingappa, Venkatesha; Ke, Qingen; Chen, Yee-Shiuan; Rigor, Debra L; Stillman, Isaac; Tamez, Hector; Kroeger, Paul E; Wu-Wong, Ruth R; Karumanchi, S Ananth; Thadhani, Ravi; Kang, Peter M	Cardiovascular Division and Division of Nephrology, Beth Israel Deaconess Medical Center, Boston, MA 02215, USA.	2007	Activated vitamin D attenuates left ventricular abnormalities induced by dietary sodium in Dahl salt-sensitive animals.	Observations in hemodialysis patients suggest a survival advantage associated with activated vitamin D therapy. Left ventricular (LV) structural and functional abnormalities are strongly linked with hemodialysis mortality. Here, we investigated whether paricalcitol (PC, 19-nor-1,25(OH)(2)D(2)), an activated vitamin D compound, attenuates the development of LV abnormalities in the Dahl salt-sensit…	Proceedings of the National Academy of Sciences of the United States of America	Journal Article	EMPTY	10.1073/pnas.0611202104	Conflict of interest statement: The study was supported in part by Abbott Laboratories.	AB Laboratories	N
18618100	Sarter, Martin; Martinez, Vicente; Kozak, Rouba	Department of Psychology, University of Michigan, 530 Church Street, 4032 East Hall, Ann Arbor, MI 48109-8862, USA. msarter@umich.edu	2009	A neurocognitive animal model dissociating between acute illness and remission periods of schizophrenia.	The development and validation of animal models of the cognitive impairments of schizophrenia have remained challenging subjects. We review evidence from a series of experiments concerning an animal model that dissociates between the disruption of attentional capacities during acute illness periods and the cognitive load-dependent impairments that characterize periods of remission. The model focu…	Psychopharmacology	Journal Article	Research Support, N.I.H., Extramural	10.1007/s00213-008-1216-6	Disclosure of biomedical financial interests and potential conflicts of interests Dr. Martin Sarter has received honoraria for speaking at Abbott Laboratories and Pfizer, Inc. He conducted a research that has been supported by grants from Abbott Laboratories and Pfizer Pharmaceuticals and served as a consultant for Sonexa Therapeutics Inc. in 2007. Dr. Vicente Martinez indicated that he has no co…	AB Laboratories	N
18986648	Holt, Daphne J; Lebron-Milad, Kelimer; Milad, Mohammed R; Rauch, Scott L; Pitman, Roger K; Orr, Scott P; Cassidy, Brittany S; Walsh, Jared P; Goff, Donald C	Psychiatric Neuroimaging Research Program, Psychiatry Department, Massachusetts General Hospital, Boston, Massachusetts 02129, USA. dholt@partners.org	2009	Extinction memory is impaired in schizophrenia.	Schizophrenia is associated with abnormalities in emotional processing and social cognition, which might result from disruption of the underlying neural mechanism(s) governing emotional learning and memory. To investigate this possibility, we measured the acquisition and extinction of conditioned fear responses and delayed recall of extinction in schizophrenia and control subjects. Twenty-eight s…	Biological psychiatry	Journal Article	Research Support, N.I.H., Extramural	10.1016/j.biopsych.2008.09.017	FINANCIAL DISCLOSURES Scott Rauch received funds for research through MGH for Brain Stimulation Therapy from Medtronics, Inc.; through MGH for VNS from Cyberonics; and through MGH on anxiolytic action from Cephalon. Dr. Rauch also received honoraria from Novartis for consultation on emerging treatments; Neurogen for his participation as a consultant on emerging trends in anxiety associated with i…	AB Laboratories	N
19012303	Van den Veyver, Ignatia B; Patel, Ankita; Shaw, Chad A; Pursley, Amber N; Kang, Sung-Hae L; Simovich, Marcia J; Ward, Patricia A; Darilek, Sandra; Johnson, Anthony; Neill, Sarah E; Bi, Weimin; White, Lisa D; Eng, Christine M; Lupski, James R; Cheung, Sau Wai; Beaudet, Arthur L	Department of Obstetrics and Gynecology, Baylor College of Medicine, Houston, TX 77030, USA.	2009	Clinical use of array comparative genomic hybridization (aCGH) for prenatal diagnosis in 300 cases.	To evaluate the use of array comparative genomic hybridization (aCGH) for prenatal diagnosis, including assessment of variants of uncertain significance, and the ability to detect abnormalities not detected by karyotype, and vice versa. Women undergoing amniocentesis or chorionic villus sampling (CVS) for karyotype were offered aCGH analysis using a targeted microarray. Parental samples were obta…	Prenatal diagnosis	Evaluation Study	Journal Article	10.1002/pd.2127	CONFLICT OF INTEREST STATEMENT The Medical Genetics Laboratories of the Department of Molecular and Human Genetics at Baylor College of Medicine (BCM), where the authors are employed as trainees, staff or faculty members, offers extensive genetic laboratory testing and derives revenue from this activity. BCM currently uses oligonucleotide arrays manufactured by Agilent Technologies.	AB Laboratories	N
19340014	Yokouchi, Mariko; Saleh, Marwah Adly; Kuroda, Keiko; Hachiya, Takahisa; Stanley, John R; Amagai, Masayuki; Ishii, Ken	Department of Dermatology, Keio University School of Medicine, Tokyo, Japan.	2009	Pathogenic epitopes of autoantibodies in pemphigus reside in the amino-terminal adhesive region of desmogleins which are unmasked by proteolytic processing of prosequence.	Pemphigus targets desmogleins (Dsgs), which are thought to be synthesized as inactive precursor proteins with prosequences that are cleaved by substilisin-like proprotein convertases, such as furin, to yield mature adhesive molecules. We hypothesized that some pemphigus pathogenic antibodies (Abs), which presumably interfere with adhesion, only bind the mature form. A pathogenic and three non-pat…	The Journal of investigative dermatology	Journal Article	Research Support, N.I.H., Extramural	10.1038/jid.2009.61	CONFLICT OF INTEREST Drs Ishii and Stanley have filed for a provisional patent on the Dsg1 mAbs described herein. Ms Kuroda and Dr Hachiya belong to Medical and Biological Laboratories Co. Ltd, who supply Dsg1 and Dsg3 ELISA kits.	AB Laboratories	N
19668335	Rosenfeld, Jill A; Ballif, Blake C; Lucas, Ann; Spence, Edward J; Powell, Cynthia; Aylsworth, Arthur S; Torchia, Beth A; Shaffer, Lisa G	Signature Genomic Laboratories LLC, Spokane, WA, USA.	2009	Small deletions of SATB2 cause some of the clinical features of the 2q33.1 microdeletion syndrome.	Recurrent deletions of 2q32q33 have recently been reported as a new microdeletion syndrome. Clinical features of this syndrome include severe mental retardation, growth retardation, dysmorphic features, thin and sparse hair, feeding difficulties and cleft or high palate. The commonly deleted region contains at least seven genes. Haploinsufficiency of one of these genes, SATB2, a DNA-binding prote…	PloS one	Journal Article	EMPTY	10.1371/journal.pone.0006568	Competing Interests: L.G. Shaffer sits on the Members' Board of, owns shares in, and is an employee of Signature Genomic Laboratories, LLC. J.A. Rosenfeld, B.C. Ballif and B.A. Torchia are employees of Signature Genomic Laboratories, LLC.	AB Laboratories	N
19668339	Potkin, Steven G; Guffanti, Guia; Lakatos, Anita; Turner, Jessica A; Kruggel, Frithjof; Fallon, James H; Saykin, Andrew J; Orro, Alessandro; Lupoli, Sara; Salvi, Erika; Weiner, Michael; Macciardi, Fabio	Department of Psychiatry and Human Behavior, University of California Irvine, Irvine, CA, USA. sgpotkin@uci.edu	2009	Hippocampal atrophy as a quantitative trait in a genome-wide association study identifying novel susceptibility genes for Alzheimer's disease.	With the exception of APOE epsilon4 allele, the common genetic risk factors for sporadic Alzheimer's Disease (AD) are unknown. We completed a genome-wide association study on 381 participants in the ADNI (Alzheimer's Disease Neuroimaging Initiative) study. Samples were genotyped using the Illumina Human610-Quad BeadChip. 516,645 unique Single Nucleotide Polymorphisms (SNPs) were included in the a…	PloS one	Journal Article	Research Support, N.I.H., Extramural	10.1371/journal.pone.0006501	Competing Interests: Dr. Potkin has read the journal's policy and declares the following competing interest: Dr. Potkin has received funding for this project from NIAAA and NIBIB, Vanda Pharmaceuticals and an anonymous foundation. Dr. Potkin has received grant support or has been a consultant to several companies that have contributed to the NIH Foundation that has provided some financial support…	AB Laboratories	N
20046930	Knopp, Robert H; Retzlaff, Barbara M; Fish, Brian; Dowdy, Alice; Twaddell, Barbara; Nguyen, Thuy; Paramsothy, Pathmaja	Northwest Lipid Research Clinic, Division of Metabolism, Endocrinology and Nutrition, Department of Medicine, University of Washington.	2009	The SLIM Study: Slo-NiacinÂ® and Atorvastatin Treatment of Lipoproteins and Inflammatory Markers in Combined Hyperlipidemia.	BACKGROUND: The combination of niacin and statin has proven value in hyperlipidemia management and heart disease prevention. However, the efficacy of the non-prescription time-release niacin, Slo-NiacinÂ®, is little studied alone and not at all with atorvastatin. We gave Slo-NiacinÂ® and atorvastatin, singly and together to determine efficacy on the combined abnormalities of triglyceride, LDL and…	Journal of clinical lipidology	Journal Article	EMPTY	10.1016/j.jacl.2009.04.052	Conflicts of interest: Dr. Knopp has served as a consultant to Upsher-Smith Laboratories, Inc. and as a consultant and speaker for Abbott Laboratories	AB Laboratories	N
20600512	Overton, E T; Kang, M; Peters, M G; Umbleja, T; Alston-Smith, B L; Bastow, B; Demarco-Shaw, D; Koziel, M J; Mong-Kryspin, L; Sprenger, H L; Yu, J Y; Aberg, J A	Division of Infectious Diseases, Washington University School of Medicine, St Louis, MO 63110, USA. toverton@dom.wustl.edu	2010	Immune response to hepatitis B vaccine in HIV-infected subjects using granulocyte-macrophage colony-stimulating factor (GM-CSF) as a vaccine adjuvant: ACTG study 5220.	HIV-infected persons are at risk for HBV co-infection which is associated with increased morbidity and mortality. Unfortunately, protective immunity following HBV vaccination in HIV-infected persons is poor. This randomized, phase II, open-label study aimed to evaluate efficacy and safety of 40 mcg HBV vaccine with or without 250 mcg GM-CSF administered at day 0, weeks 4 and 12. HIV-infected indi…	Vaccine	Clinical Trial, Phase II	Journal Article	10.1016/j.vaccine.2010.06.030	Potential conflicts of interest. ETO received research grants from Merck, GlaxoSmithKline, Gilead, Abbott, Tibotec, and Boehinger Ingelheim through Washington University; served as a consultant for Tibotec and GlaxoSmithKline; and served on speakers’ bureau or received honoraria from Merck, Tibotec, GlaxoSmithKline, Bristol-Myers Squibb, GlaxoSmithKline, Monogram Sciences, and Gilead. JA has rece…	AB Laboratories	N
20636706	Hachinski, Vladimir; Donnan, Geoffrey A; Gorelick, Philip B; Hacke, Werner; Cramer, Steven C; Kaste, Markku; Fisher, Marc; Brainin, Michael; Buchan, Alastair M; Lo, Eng H; Skolnick, Brett E; Furie, Karen L; Hankey, Graeme J; Kivipelto, Miia; Morris, John; Rothwell, Peter M; Sacco, Ralph L; Smith, Sidney C; Wang, Yulun; Bryer, Alan; Ford, Gary A; Iadecola, Costantino; Martins, Sheila C O; Saver, J…	Division of Infectious Diseases, Washington University School of Medicine, St Louis, MO 63110, USA. toverton@dom.wustl.edu	2010	Stroke: working toward a prioritized world agenda.	The aim of the Synergium was to devise and prioritize new ways of accelerating progress in reducing the risks, effects, and consequences of stroke. Preliminary work was performed by seven working groups of stroke leaders followed by a synergium (a forum for working synergistically together) with approximately 100 additional participants. The resulting draft document had further input from contrib…	International journal of stroke : official journal of the International Stroke Society	Editorial	Historical Article	10.1111/j.1747-4949.2010.00442.x	Disclosures G.A.D.a received other research support from Boehringer Ingelheim (BI) and Sanofi-Aventis; Consultant/Advisory Board for BI, Servier, Sanofi-Aventis, Bristol Myer Squibb. P.B.G. received Speakers Honoraria from BI; Consultant/Advisory Board for Bayer, Abott, Takeda.S.C.C.d, h received research grant from GlaxoSmith-Kline (GSK) and Stem Cell Therapeutics; Consultant/Advisory Board for …	AB Laboratories	N
20676360	Womer, Fay Y; Kalmar, Jessica H; Wang, Fei; Blumberg, Hilary P	Department of Psychiatry, Yale University School of Medicine, New Haven, CT.	2009	A Ventral Prefrontal-Amygdala Neural System in Bipolar Disorder: A View from Neuroimaging Research.	In the past decade, neuroimaging research has identified key components in the neural system that underlies bipolar disorder (BD). The ventral prefrontal cortex (VPFC) and amygdala are highly interconnected structures that jointly play a central role in emotional regulation. Numerous research groups have reported prominent structural and functional abnormalities within the VPFC and amygdala suppo…	Acta neuropsychiatrica	Journal Article	EMPTY	EMPTY	HPB has received honoraria from Eli Lilly and Abbott Laboratories and consultant fees from Pfizer, Inc. FYW, JHK, and FW have no conflicts of interest to disclose.	AB Laboratories	N
20805988	Traylor, Ryan N; Bruno, Damien L; Burgess, Trent; Wildin, Robert; Spencer, Anne; Ganesamoorthy, Devika; Amor, David J; Hunter, Matthew; Caplan, Michael; Rosenfeld, Jill A; Theisen, Aaron; Torchia, Beth S; Shaffer, Lisa G; Ballif, Blake C; Slater, Howard R	Signature Genomic Laboratories, Spokane, Washington, United States of America.	2010	A genotype-first approach for the molecular and clinical characterization of uncommon de novo microdeletion of 20q13.33.	Subtelomeric deletions of the long arm of chromosome 20 are rare, with only 11 described in the literature. Clinical features of individuals with these microdeletions include severe limb malformations, skeletal abnormalities, growth retardation, developmental and speech delay, mental retardation, seizures and mild, non-specific dysmorphic features. We characterized microdeletions at 20q13.33 in s…	PloS one	Case Reports	Journal Article	10.1371/journal.pone.0012462	Competing Interests: Signature Genomic Laboratories, LLC. LG Shaffer is an employee of, owns shares in, and sits on the Members' Board of Signature Genomic Laboratories, LLC.	AB Laboratories	N
20833736	Burmester, Gerd; Lanas, Angel; Biasucci, Luigi; Hermann, Matthias; Lohmander, Stefan; Olivieri, Ignazio; Scarpignato, Carmelo; Smolen, Josef; Hawkey, Chris; Bajkowski, Adam; Berenbaum, Francis; Breedveld, Ferdinand; Dieleman, Peter; Dougados, Maxime; MacDonald, Thomas; Mola, Emilio Martin; Mets, Tony; Van den Noortgate, Nele; Stoevelaar, Herman	Department of Rheumatology and Clinical Immunology, CharitÃ© - University Medicine, Free University and Humboldt University Berlin, CharitÃ©platz 1 10117, Berlin, Germany. gerd.burmester@charite.de	2011	The appropriate use of non-steroidal anti-inflammatory drugs in rheumatic disease: opinions of a multidisciplinary European expert panel.	Given the safety issues of non-steroidal anti-inflammatory drugs (NSAID) and the robustness of guidelines, making treatment choices in daily clinical practice is increasingly difficult. This study aimed systematically to analyse the opinions of a multidisciplinary European expert panel on the appropriateness of different NSAID, with or without the use of a proton pump inhibitor (PPI), in individu…	Annals of the rheumatic diseases	Consensus Development Conference	Journal Article	10.1136/ard.2010.128660	Competing interests Panel members received honoraria from Pfizer for the rating activities and their participation in the panel meetings. GB has received fees for clinical trials from Pfizer and is a member of advisory boards and speakers bureau of Pfizer Germany and MSD Germany. AL has participated as a member of the steering committee of the CONDOR trial and as a speaker in symposiums sponsored…	AB Laboratories	N
21124764	Blood, Anne J; Iosifescu, Dan V; Makris, Nikos; Perlis, Roy H; Kennedy, David N; Dougherty, Darin D; Kim, Byoung Woo; Lee, Myung Joo; Wu, Shirley; Lee, Sang; Calhoun, Jesse; Hodge, Steven M; Fava, Maurizio; Rosen, Bruce R; Smoller, Jordan W; Gasic, Gregory P; Breiter, Hans C	Depression Clinic and Research Program, Mood and Motor Control Laboratory, Addiction Research Program, Laboratory of Neuroimaging and Genetics, Department of Psychiatry, Massachusetts General Hospital, Harvard Medical School, Boston, Massachusetts, USA.	2010	Microstructural abnormalities in subcortical reward circuitry of subjects with major depressive disorder.	Previous studies of major depressive disorder (MDD) have focused on abnormalities in the prefrontal cortex and medial temporal regions. There has been little investigation in MDD of midbrain and subcortical regions central to reward/aversion function, such as the ventral tegmental area/substantia nigra (VTA/SN), and medial forebrain bundle (MFB). We investigated the microstructural integrity of t…	PloS one	Journal Article	Research Support, N.I.H., Extramural	10.1371/journal.pone.0013945	Competing Interests: The authors have included all potential competing interests as follows. This does not alter the authors' adherence to all the PLoS ONE policies on sharing data and materials. Dr. Iosifescu has received research support from Aspect Medical Systems, Forest Laboratories and Janssen Pharmaceutica; he has been a consultant for Forest Laboratories, Gerson Lehrman Group and Pfizer, …	AB Laboratories	N
21334365	Piper, Brian J; Acevedo, Summer F; Kolchugina, Galena K; Butler, Robert W; Corbett, Selena M; Honeycutt, Elizabeth B; Craytor, Michael J; Raber, Jacob	Methamphetamine Abuse Research Center, ONPRC, Oregon Health and Science University, USA.	2011	Abnormalities in parentally rated executive function in methamphetamine/polysubstance exposed children.	Methamphetamine/polysubstance abuse in women of childbearing age is a major concern because of the potential long-term detrimental effects on the brain function of the fetus following in utero exposure. A battery of established tests, including the Wechsler Abbreviated Scale of Intelligence, Conners' Continuous Performance Test II, Behavioral Rating Inventory of Executive Function, the CMS Family…	Pharmacology, biochemistry, and behavior	Journal Article	Research Support, N.I.H., Extramural	10.1016/j.pbb.2011.02.013	Conflict of Interest Statement: OHSU receives a modest one-time fee to cover licensing costs from laboratories that want to use the Memory Island software.	AB Laboratories	N
21471141	Lehtinen, Matti; Ault, Kevin A; Lyytikainen, Erika; Dillner, Joakim; Garland, Suzanne M; Ferris, Daron G; Koutsky, Laura A; Sings, Heather L; Lu, Shuang; Haupt, Richard M; Paavonen, Jorma	School of Health Sciences, University of Tampere, Tampere 33014, Finland. llmale@uta.fi	2011	Chlamydia trachomatis infection and risk of cervical intraepithelial neoplasia.	High-risk human papillomavirus (hrHPV) is the primary cause of cervical cancer. As Chlamydia trachomatis is also linked to cervical cancer, its role as a potential co-factor in the development of cervical intraepithelial neoplasia (CIN) grade 2 or higher was examined. The placebo arms of two large, multinational, clinical trials of an HPV6/11/16/18 vaccine were combined. A total of 8441 healthy w…	Sexually transmitted infections	Journal Article	Multicenter Study	10.1136/sti.2010.044354	Competing interests: ML, KAA, JD, SMG, DGF and LAK have received funding through their institutions to conduct HPV vaccine studies for Merck. KAA has received consultancy and advisory board fees from Merck, and has received funding through his institution to conduct HPV-related research for Roche, Gen Probe and GlaxoSmithKline. JD has received consultancy fees, lecture fees and research grants fr…	AB Laboratories	N
21525407	Revel, Florent G; Moreau, Jean-Luc; Gainetdinov, Raul R; Bradaia, Amyaouch; Sotnikova, Tatyana D; Mory, Roland; Durkin, Sean; Zbinden, Katrin Groebke; Norcross, Roger; Meyer, Claas A; Metzler, Veit; Chaboz, Sylvie; Ozmen, Laurence; Trube, Gerhard; Pouzet, Bruno; Bettler, Bernhard; Caron, Marc G; Wettstein, Joseph G; Hoener, Marius C	Neuroscience Research, Pharmaceuticals Division, F. Hoffmann-La Roche Ltd., CH-4070 Basel, Switzerland.	2011	TAAR1 activation modulates monoaminergic neurotransmission, preventing hyperdopaminergic and hypoglutamatergic activity.	The trace amine-associated receptor 1 (TAAR1), activated by endogenous metabolites of amino acids like the trace amines p-tyramine and Î²-phenylethylamine, has proven to be an important modulator of the dopaminergic system and is considered a promising target for the treatment of neuropsychiatric disorders. To decipher the brain functions of TAAR1, a selective TAAR1 agonist, RO5166017, was engine…	Proceedings of the National Academy of Sciences of the United States of America	Journal Article	Research Support, Non-U.S. Gov't	10.1073/pnas.1103029108	Conflict of interest statement: F.G.R., J.-L.M., R.M., S.D., K.G.Z., R.N., C.A.M., V.M., S.C., L.O., G.T., B.P., J.G.W., and M.C.H. are F. Hoffmann-La Roche employees. R.R.G. is supported in part by research grants from F. Hoffmann-La Roche Ltd. (Basel, Switzerland) and Compagnia di San Paolo Fondazione (Turin, Italy). A.B. is employed by Neuroservice. M.G.C. has received funds for Sponsored Rese…	AB Laboratories	N
21704307	Jia, Zhiru; Worhunsky, Patrick D; Carroll, Kathleen M; Rounsaville, Bruce J; Stevens, Michael C; Pearlson, Godfrey D; Potenza, Marc N	Department of Psychiatry, Yale University School of Medicine and Veteran Affairs Connecticut Healthcare System, West Haven, Connecticut, USA.	2011	An initial study of neural responses to monetary incentives as related to treatment outcome in cocaine dependence.	Although cocaine dependence (CD) involves abnormalities in drug-related, reward-based decision making, it is not well understood whether these abnormalities generalize to nondrug-related cues and rewards and how neural functions underlying reward processing in cocaine abusers relate to treatment outcome. Twenty CD patients before treatment and 20 matched healthy control (HC) subjects participated…	Biological psychiatry	Journal Article	Research Support, N.I.H., Extramural	10.1016/j.biopsych.2011.05.008	DISCLOSURES The authors report that they have no biomedical financial interests or potential conflicts of interest with respect to the content of this manuscript. Dr Potenza has received financial support or compensation for the following: Dr Potenza consults for and is an advisor to Boehringer Ingelheim; has consulted for and has financial interests in Somaxon; has received research support from…	AB Laboratories	N
21705885	Wong, Hector R; Cvijanovich, Natalie Z; Allen, Geoffrey L; Thomas, Neal J; Freishtat, Robert J; Anas, Nick; Meyer, Keith; Checchia, Paul A; Lin, Richard; Shanley, Thomas P; Bigham, Michael T; Wheeler, Derek S; Doughty, Lesley A; Tegtmeyer, Ken; Poynter, Sue E; Kaplan, Jennifer M; Chima, Ranjit S; Stalets, Erika; Basu, Rajit K; Varisco, Brian M; Barr, Frederick E	Department of Pediatrics, Cincinnati Children's Hospital Medical Center and Cincinnati Children's Research Foundation, University of Cincinnati College of Medicine, Cincinnati, OH, USA. hector.wong@cchmc.org	2011	Validation of a gene expression-based subclassification strategy for pediatric septic shock.	Septic shock heterogeneity has important implications for clinical trial implementation and patient management. We previously addressed this heterogeneity by identifying three putative subclasses of children with septic shock based exclusively on a 100-gene expression signature. Here we attempted to prospectively validate the existence of these gene expression-based subclasses in a validation coh…	Critical care medicine	Journal Article	Research Support, N.I.H., Extramural	10.1097/CCM.0b013e3182257675	Dr. Thomas consulted for Discovery Laboratories. The remaining authors have not disclosed any potential conflicts of interest.	AB Laboratories	N
21900180	Touma, Maki; Keskin, Derin B; Shiroki, Fumiko; Saito, Ibuki; Koyasu, Shigeo; Reinherz, Ellis L; Clayton, Linda K	Laboratory of Immunobiology, Department of Medical Oncology, Dana-Farber Cancer Institute, Boston, MA 02115, USA.	2011	Impaired B cell development and function in the absence of IkappaBNS.	IÎºBNS has been identified as a member of the IÎºB family of NF-ÎºB inhibitors, which undergoes induction upon TCR signaling. Mice carrying a targeted gene disruption of IÎºBNS demonstrate dysregulation of cytokines in T cells, macrophages, and dendritic cells. IÎºBNS mediates both positive and negative gene regulation, depending on individual cell type and/or cytokine. In this study, we demonstr…	Journal of immunology (Baltimore, Md. : 1950)	Journal Article	Research Support, N.I.H., Extramural	10.4049/jimmunol.1002109	S.K. is a consultant for Medical and Biological Laboratories, Co. Ltd. The authors otherwise have no financial conflicts of interest.	AB Laboratories	N
22190573	Langdon, D W; Amato, M P; Boringa, J; Brochet, B; Foley, F; Fredrikson, S; HÃ¤mÃ¤lÃ¤inen, P; Hartung, H-P; Krupp, L; Penner, I K; Reder, A T; Benedict, R H B	Royal Holloway, University of London, Surrey, UK. d.langdon@rhul.ac.uk	2012	Recommendations for a Brief International Cognitive Assessment for Multiple Sclerosis (BICAMS).	Cognitive impairment in MS impacts negatively on many patients at all disease stages and in all subtypes. Full clinical cognitive assessment is expensive, requiring expert staff and special equipment. Test versions and normative data are not available for all languages and cultures. To recommend a brief cognitive assessment for multiple sclerosis (MS) that is optimized for small centers, with one…	Multiple sclerosis (Houndmills, Basingstoke, England)	Consensus Development Conference	Journal Article	10.1177/1352458511431076	Professor Langdon has received funding for travel to scientific meetings from Bayer Healthcare; serves on a Steering Committee for Bayer Healthcare; has served/serves as a consultant to Merck-Serono, Bayer Healthcare; served on speaker bureau for Bayer Healthcare, Roche, Serono Symposia, TEVA Germany; receives research contract funding from Bayer Healthcare; receives educational grants from Bayer…	AB Laboratories	N
22205979	Nickerson, Cheryl A; Ott, C Mark; Castro, Sarah L; Garcia, Veronica M; Molina, Thomas C; Briggler, Jeffrey T; Pitt, Amber L; Tavano, Joseph J; Byram, J Kelly; Barrila, Jennifer; Nickerson, Max A	Arizona State University, School of Life Sciences, The Biodesign Institute, Center for Infectious Diseases and Vaccinology, Tempe, Arizona, United States of America.	2011	Evaluation of microorganisms cultured from injured and repressed tissue regeneration sites in endangered giant aquatic Ozark Hellbender salamanders.	Investigation into the causes underlying the rapid, global amphibian decline provides critical insight into the effects of changing ecosystems. Hypothesized and confirmed links between amphibian declines, disease, and environmental changes are increasingly represented in published literature. However, there are few long-term amphibian studies that include data on population size, abnormality/inju…	PloS one	Journal Article	Research Support, Non-U.S. Gov't	10.1371/journal.pone.0028906	Competing Interests: V. M. Garcia and T. C. Molina are employees of EASI, Wyle Laboratories. There are no patents, products in development or marketed products to declare. This does not alter the authors' adherence to all the PLoS ONE policies on sharing data and materials, as detailed online in the guide for authors.	AB Laboratories	N
22290657	Lamb, Allen N; Rosenfeld, Jill A; Neill, Nicholas J; Talkowski, Michael E; Blumenthal, Ian; Girirajan, Santhosh; Keelean-Fuller, Debra; Fan, Zheng; Pouncey, Jill; Stevens, Cathy; Mackay-Loder, Loren; Terespolsky, Deborah; Bader, Patricia I; Rosenbaum, Kenneth; Vallee, Stephanie E; Moeschler, John B; Ladda, Roger; Sell, Susan; Martin, Judith; Ryan, Shawnia; Jones, Marilyn C; Moran, Rocio; Shealy, …	Signature Genomic Laboratories, PerkinElmer, Inc., Spokane, Washington 99207, USA.	2012	Haploinsufficiency of SOX5 at 12p12.1 is associated with developmental delays with prominent language delay, behavior problems, and mild dysmorphic features.	SOX5 encodes a transcription factor involved in the regulation of chondrogenesis and the development of the nervous system. Despite its important developmental roles, SOX5 disruption has yet to be associated with human disease. We report one individual with a reciprocal translocation breakpoint within SOX5, eight individuals with intragenic SOX5 deletions (four are apparently de novo and one inhe…	Human mutation	Journal Article	Research Support, N.I.H., Extramural	10.1002/humu.22037	J.A.R., N.J.N., R.A.S., B.C.B., and L.G.S. disclose the following possible conflict of interest: they are employees of Signature Genomic Laboratories, PerkinElmer, Inc. All other authors have no conflict of interest to report.	AB Laboratories	N
22294641	Spaeth, Michael; Bennett, Robert M; Benson, Beverly A; Wang, Y Grace; Lai, Chinglin; Choy, Ernest H	Rheumatologische Schwerpunktpraxis, GrÃ¤felfing, Germany. dr.spaeth@mac.com	2012	Sodium oxybate therapy provides multidimensional improvement in fibromyalgia: results of an international phase 3 trial.	Fibromyalgia is characterised by chronic musculoskeletal pain and multiple symptoms including fatigue, multidimensional function impairment, sleep disturbance and tenderness. Along with pain and fatigue, non-restorative sleep is a core symptom of fibromyalgia. Sodium oxybate (SXB) is thought to reduce non-restorative sleep abnormalities. This study evaluated effects of SXB on fibromyalgia-related…	Annals of the rheumatic diseases	Clinical Trial, Phase III	Journal Article	10.1136/annrheumdis-2011-200418	Competing interests MS, RMB and EHC are consultants to and have received research support from Jazz Pharmaceuticals for this study. MS has also acted as a consultant to Allergan and has been a consultant and participated on the speakers' bureaux of Eli Lilly, Pierre Fabre Médicament, Pfizer and UCB. RMB has also acted as a consultant to Cypress Bioscience, Eli Lilly and Pfizer, and has received r…	AB Laboratories	N
22305802	Sperling, Reisa; Salloway, Stephen; Brooks, David J; Tampieri, Donatella; Barakos, Jerome; Fox, Nick C; Raskind, Murray; Sabbagh, Marwan; Honig, Lawrence S; Porsteinsson, Anton P; Lieberburg, Ivan; Arrighi, H Michael; Morris, Kristen A; Lu, Yuan; Liu, Enchi; Gregg, Keith M; Brashear, H Robert; Kinney, Gene G; Black, Ronald; Grundman, Michael	Center for Alzheimer Research and Treatment, Brigham and Women's Hospital, Massachusetts General Hospital, Harvard Medical School, Boston, MA, USA. reisa@rics.bwh.harvard.edu	2012	Amyloid-related imaging abnormalities in patients with Alzheimer's disease treated with bapineuzumab: a retrospective analysis.	Amyloid-related imaging abnormalities (ARIA) have been reported in patients with Alzheimer's disease treated with bapineuzumab, a humanised monoclonal antibody against amyloid Î². ARIA include MRI signal abnormalities suggestive of vasogenic oedema and sulcal effusions (ARIA-E) and microhaemorrhages and haemosiderin deposits (ARIA-H). Our aim was to investigate the incidence of ARIA during treatm…	The Lancet. Neurology	Journal Article	Research Support, Non-U.S. Gov't	10.1016/S1474-4422(12)70015-7	Conflicts of Interest RS has served as a study investigator and a consultant for Janssen Alzheimer Immunotherapy Research & Development, LLC, and for Pfizer Inc., and has received honoraria for participation in symposiums. She has also served as a consultant and/or site investigator for Bristol-Myers-Squibb, Roche, Elan, Biogen-IDEC, Avid, and Bayer. SS has served as a consultant and study invest…	AB Laboratories	N
22504412	White, Sarah J; Haralambieva, Iana H; Ovsyannikova, Inna G; Vierkant, Robert A; O'Byrne, Megan M; Poland, Gregory A	Mayo Clinic Vaccine Research Group, Mayo Clinic, 200 First Street SW, Rochester, MN 55905, USA.	2012	Replication of associations between cytokine and cytokine receptor single nucleotide polymorphisms and measles-specific adaptive immunophenotypic extremes.	Our objective was to replicate previously reported associations between cytokine and cytokine receptor SNPs and humoral and CMI (cell-mediated immune) responses to measles vaccine. All subjects (n=758) received two doses of MMR (measles/mumps/rubella) vaccine. From these subjects, candidate cytokine and cytokine receptor SNPs were genotyped and analyzed in 29-30 subjects falling into one of four …	Human immunology	Journal Article	Research Support, N.I.H., Extramural	10.1016/j.humimm.2012.03.015	Conflict of Interest Dr. Poland is the chair of a DMSB for novel non-measles vaccines undergoing clinical studies by Merck Research Laboratories. The other authors do not have any conflicts of interest.	AB Laboratories	N
22540406	Hoogenboom, Wouter S; Perlis, Roy H; Smoller, Jordan W; Zeng-Treitler, Qing; Gainer, Vivian S; Murphy, Shawn N; Churchill, Susanne E; Kohane, Isaac S; Shenton, Martha E; Iosifescu, Dan V	Depression Clinical and Research Program, Department of Psychiatry, Massachusetts General Hospital , Boston, MA , USA.	2014	Limbic system white matter microstructure and long-term treatment outcome in major depressive disorder: a diffusion tensor imaging study using legacy data.	Treatment-resistant depression is a common clinical occurrence among patients with major depressive disorder (MDD), but its neurobiology is poorly understood. We used data collected as part of routine clinical care to study white matter integrity of the brain's limbic system and its association to treatment response. Electronic medical records of multiple large New England hospitals were screened…	The world journal of biological psychiatry : the official journal of the World Federation of Societies of Biological Psychiatry	Journal Article	Research Support, N.I.H., Extramural	10.3109/15622975.2012.669499	Conflicts of interest Dr. Iosifescu has received research support from Aspect Medical Systems, Forest Laboratories and Janssen Pharmaceutica; he has been a speaker for Eli Lilly & Co., Forest Laboratories, Pfizer, Inc. and Reed Medical Education. Dr. Perlis has received consulting fees from Concordant Rater Systems, Proteus Biomedical, and RIDventures. All other contributors have none to declare.	AB Laboratories	N
22551168	Mann, B; Milloy, M-J; Kerr, T; Zhang, R; Montaner, J; Wood, E	Department of Medicine, University of Calgary, Calgary, AB, Canada.	2012	Improved adherence to modern antiretroviral therapy among HIV-infected injecting drug users.	Adherence to antiretroviral therapy (ART) among injecting drug users (IDUs) is often suboptimal, yet little is known about changes in patterns of adherence since the advent of highly active antiretroviral therapy in 1996. We sought to assess levels of optimal adherence to ART among IDUs in a setting of free and universal HIV care. Data were collected through a prospective cohort study of HIV-posi…	HIV medicine	Journal Article	Research Support, N.I.H., Extramural	10.1111/j.1468-1293.2012.01021.x	Conflicts of Interest Statement: Dr. Montaner has received educational grants from, served as an ad hoc advisor to or spoken at various events sponsored by Abbott Laboratories, Agouron Pharmaceuticals Inc., Boehringer Ingelheim Pharmaceuticals Inc., Borean Pharma AS, Bristol – Myers Squibb, DuPont Pharma, Gilead Sciences, GlaxoSmithKline, Hoffmann – La Roche, Immune Response Corporation, Incyte, …	AB Laboratories	N
22631623	Townsend, Jennifer D; Bookheimer, Susan Y; Foland-Ross, Lara C; Moody, Teena D; Eisenberger, Naomi I; Fischer, Jeffrey S; Cohen, Mark S; Sugar, Catherine A; Altshuler, Lori L	Department of Psychiatry and Biobehavioral Sciences, David Geffen School of Medicine, University of California, Los Angeles, CA 90095-7057, USA.	2012	Deficits in inferior frontal cortex activation in euthymic bipolar disorder patients during a response inhibition task.	The inferior frontal cortical-striatal network plays an integral role in response inhibition in normal populations. While inferior frontal cortex (IFC) impairment has been reported in mania, this study explored whether this dysfunction persists in euthymia. Functional magnetic resonance imaging (fMRI) activation was evaluated in 32 euthymic patients with bipolar I disorder and 30 healthy subjects…	Bipolar disorders	Journal Article	Research Support, N.I.H., Extramural	10.1111/j.1399-5618.2012.01020.x	Disclosures LLA has received past funding from Forest Laboratories (advisory board honoraria, March 2008), Sepracor (advisory board honoraria, January 2010), and Eli Lilly & Co. (consultant, September 2010). JDT, SYB, LCF-R, TDM, NIE, JSF, MSC, and CAS do not have any commercial associations that might pose a conflict of interest in connection with this manuscript.	AB Laboratories	N
22719231	Lockman, Shahin; Hughes, Michael; Sawe, Fred; Zheng, Yu; McIntyre, James; Chipato, Tsungai; Asmelash, Aida; Rassool, Mohammed; Kimaiyo, Sylvester; Shaffer, Douglas; Hosseinipour, Mina; Mohapi, Lerato; Ssali, Francis; Chibowa, Margret; Amod, Farida; Halvas, Elias; Hogg, Evelyn; Alston-Smith, Beverly; Smith, Laura; Schooley, Robert; Mellors, John; Currier, Judith; Conradie, Francesca; Dangaiso, Eli…	Brigham and Women's Hospital, Boston, Massachusetts, United States of America. slockman@hsph.harvard.edu	2012	Nevirapine- versus lopinavir/ritonavir-based initial therapy for HIV-1 infection among women in Africa: a randomized trial.	Nevirapine (NVP) is widely used in antiretroviral treatment (ART) of HIV-1 globally. The primary objective of the AA5208/OCTANE trial was to compare the efficacy of NVP-based versus lopinavir/ritonavir (LPV/r)-based initial ART. In seven African countries (Botswana, Kenya, Malawi, South Africa, Uganda, Zambia, and Zimbabwe), 500 antiretroviral-naÃ¯ve HIV-infected women with CD4&lt;200 cells/mm(3)…	PLoS medicine	Comparative Study	Journal Article	10.1371/journal.pmed.1001236	M. Hughes reports receiving fees as a member of the data and safety monitoring boards for Boehringer Ingelheim, Medicines Development, Pfizer, Tibotec, and Virionyx and the receipt by his department of financial support from Schering-Plough and Merck for an annual educational workshop; J. McIntyre, receiving financial support from the Abbott Speakers Bureau; M. Hosseinipour, receiving financial s…	AB Laboratories	N
22723853	Derumeaux, GeneviÃ¨ve; Ernande, Laura; Serusclat, AndrÃ©; Servan, Evelyne; Bruckert, Eric; Rousset, Hugues; Senn, Stephen; Van Gaal, Luc; Picandet, Brigitte; Gavini, FranÃ§ois; Moulin, Philippe; Moulin, Philippe; Bruckert, Eric; Derumeaux, GeneviÃ¨ve; Senn, Stephen; Van Gall, Luc; Derumeaux, GeneviÃ¨ve; Rousset, Hugues; Serusclat, AndrÃ©; Ernande, Laura; Servan, Evelyne; Sinay, I; Olsovsky, J; Mo…	Echocardiography Laboratory, HÃ´pital Louis Pradel, Lyon, France.	2012	Echocardiographic evidence for valvular toxicity of benfluorex: a double-blind randomised trial in patients with type 2 diabetes mellitus.	REGULATE trial was designed to compare the efficacy and safety of benfluorex versus pioglitazone in type 2 diabetes mellitus (DM) patients. Double-blind, parallel-group, international, randomised, non-inferiority trial. More than half of the 196 participating centres were primary care centres. Patients eligible had type 2 DM uncontrolled on sulfonylurea. 846 were randomised. They received study t…	PloS one	Clinical Trial	Journal Article	10.1371/journal.pone.0038273	Competing Interests: The authors declare the following interests: GD reports receiving honoraria for board membership from: Servier; grants supports paid to her institution from: Astra Zeneca, Actelion, Bayer; Brahms; General Electrics; Medtronic, Pfizer; Servier; Toshiba; Trophos, Travel support for scientific meetings: Actelion; Astra Zeneca, Boehringer Ingelheim, Medtronic; Pfizer, Sanofi, Ser…	AB Laboratories	N
22820510	Ferdaoussi, M; Bergeron, V; Zarrouki, B; Kolic, J; Cantley, J; Fielitz, J; Olson, E N; Prentki, M; Biden, T; MacDonald, P E; Poitout, V	Montreal Diabetes Research Center, CRCHUM, Technopole Angus, 2901 Rachel Est, MontrÃ©al, QC, Canada, H1W 4A4. / Department of Medicine, University of Montreal, Montreal, QC, Canada. / Montreal Diabetes Research Center, CRCHUM, Technopole Angus, 2901 Rachel Est, MontrÃ©al, QC, Canada, H1W 4A4. / Department of Medicine, University of Montreal, Montreal, QC, Canada. / Montreal Diabetes Research Cent…	2012	G protein-coupled receptor (GPR)40-dependent potentiation of insulin secretion in mouse islets is mediated by protein kinase D1.	Activation of the G protein-coupled receptor (GPR)40 by long-chain fatty acids potentiates glucose-stimulated insulin secretion (GSIS) from pancreatic beta cells, and GPR40 agonists are in clinical development for type 2 diabetes therapy. GPR40 couples to the G protein subunit GÎ±(q/11) but the signalling cascade activated downstream is unknown. This study aimed to determine the mechanisms of GPR…	Diabetologia	Journal Article	Research Support, Non-U.S. Gov't	10.1007/s00125-012-2650-x	Duality of interest V. Poitout has served as a consultant to Takeda and Merck Research Laboratories in the past 12 months. All other authors declare that there is no duality of interest associated with this manuscript.	AB Laboratories	N
25478107	Lopez, Jorge; Hoffmann, Robert; Emslie, Graham; Armitage, Roseanne	Sleep and Chronophysiology Laboratory, Department of Psychiatry, University of Michigan ; / Sleep and Chronophysiology Laboratory, Department of Psychiatry, University of Michigan ; / Department of Psychiatry, University of Texas Southwestern Medical Center at Dallas , USA. / Sleep and Chronophysiology Laboratory, Department of Psychiatry, University of Michigan ;	2012	Sex Differences in Slow-wave Electroencephalographic Activity (SWA) in Adolescent Depression.	Sleep disturbances, present in more than 90% of major depressive disorder (MDD) patients, are moderated by sex in adult MDD. In particular, slow-wave electroencephalographic activity (SWA; 0.5-4 Hz) accumulation is low and dissipation impaired. This SWA abnormality in depressed adult males does not change with age, suggesting that SWA abnormality appears at early ages. The present study evaluated…	Mental illness	Journal Article	EMPTY	10.4081/mi.2012.e4	Conflict of interest: RA is a paid consultant for Eisai Inc.; however, her activities are unrelated to the present work. GE receives research support from Biobehavioral Diagnostics Inc., Eli Lilly, Forest Laboratories, GlaxoSmithKline, and Somerset, is a consultant for Biobehavioral Diagnostics Inc., Eli Lilly, Forest Laboratories, GlaxoSmithKline, INC Research Inc., Lundbeck, Pfizer Inc., Shire …	AB Laboratories	N
22863548	Anticevic, Alan; Repovs, Grega; Krystal, John H; Barch, Deanna M	Department of Psychiatry, Yale University School of Medicine, 300 George Street, New Haven, CT 06511, USA. alan.anticevic@yale.edu	2012	A broken filter: prefrontal functional connectivity abnormalities in schizophrenia during working memory interference.	Characterizing working memory (WM) abnormalities represents a fundamental challenge in schizophrenia research given the impact of cognitive deficits on life outcome in patients. In prior work we demonstrated that dorsolateral prefrontal cortex (DLPFC) activation was related to successful distracter resistance during WM in healthy controls, but not in schizophrenia. Although understanding the impa…	Schizophrenia research	Journal Article	Research Support, Non-U.S. Gov't	10.1016/j.schres.2012.07.007	Conflict of Interest John H. Krystal, MD 2012 financial disclosure. Note: the individual consultant agreements listed below are less than $10,000 per year. Consultant Aisling Capital, LLC Astellas Pharma Global Development, Inc. AstraZeneca Pharmaceuticals Biocortech Brintnall & Nicolini, Inc. Easton Associates Gilead Sciences, Inc. GlaxoSmithKline Janssen Pharmaceuticals Lundbeck Research USA Me…	AB Laboratories	N
22937072	Lamana, Amalia; Balsa, Alejandro; Rueda, Blanca; Ortiz, Ana M; NuÃ±o, Laura; Miranda-Carus, Maria Eugenia; Gonzalez-Escribano, Maria F; Lopez-Nevot, Miguel A; Pascual-Salcedo, Dora; Martin, Javier; GonzÃ¡lez-Ãlvaro, Isidoro	Rheumatology Service, Hospital Universitario de La Princesa, Instituto de InvestigaciÃ³n Sanitaria Princesa, Madrid, Spain.	2012	The TT genotype of the STAT4 rs7574865 polymorphism is associated with high disease activity and disability in patients with early arthritis.	The number of copies of the HLA-DRB1 shared epitope, and the minor alleles of the STAT4 rs7574865 and the PTPN22 rs2476601 polymorphisms have all been linked with an increased risk of developing rheumatoid arthritis. In the present study, we investigated the effects of these genetic variants on disease activity and disability in patients with early arthritis. We studied 640 patients with early ar…	PloS one	Journal Article	Research Support, Non-U.S. Gov't	10.1371/journal.pone.0043661	Competing Interests: The authors have read the journal's policy and some authors have the following conflicts: Unrestricted research grants have been provided by Roche, UCB and Bristol-Myers Squibb to IG-A; and by Abbott Laboratories and Roche to LN. All these research projects have no relation with the present study. AB holds an advisory board membership with Pfizer and UCB. The following author…	AB Laboratories	N
23154251	Sherman, Kenneth E	Division of Digestive Diseases, University of Cincinnati College of Medicine, OH, USA.	2012	Managing adverse effects and complications in completing treatment for hepatitis C virus infection.	The addition of direct-acting antivirals (DAAs) to hepatitis C virus (HCV) treatment regimens has made treatment more effective and patient management more complex. Shepherding patients through a full course of HCV therapy requires motivation and involvement on the part of the patient and the physician. Indeed, physician inexperience and lack of confidence in guiding patients through the challeng…	Topics in antiviral medicine	Journal Article	Research Support, Non-U.S. Gov't		Financial Affiliations: Dr Sherman has served as a consultant to Abbott Molecular, Fibrogen Inc, Kadmon Corporation, and Merck Pharmaceuticals. He has served on data and safety monitoring boards and endpoint adjudication committees for MedPace Inc and Janssen Therapeutics. His institution has received research support from Abbott Laboratories, Anadys Pharmaceuticals, BMS, Boehringer-Ingelheim Cor…	AB Laboratories	N
23158779	Wojtalik, Jessica A; Eack, Shaun M; Pollock, Bruce G; Keshavan, Matcheri S	School of Social Work, University of Pittsburgh, Pittsburgh, PA, USA.	2012	Prefrontal gray matter morphology mediates the association between serum anticholinergicity and cognitive functioning in early course schizophrenia.	Antipsychotic and other medications used in the treatment of schizophrenia place a burden on the cholinergic subsystems of the brain, which have been associated with increased cognitive impairment in the disorder. This study sought to examine the neurobiologic correlates of the association between serum anticholinergic activity (SAA) and cognitive impairments in early schizophrenia. Neurocognitiv…	Psychiatry research	Journal Article	Randomized Controlled Trial	10.1016/j.pscychresns.2012.04.014	Disclosure/Conflict of Interest In the past year, Shaun M. Eack, Ph.D. has received consulting fees from Abbott Laboratories. Bruce G. Pollock, M.D., Ph.D. receives research support from the National Institute of Health and the Canadian Institutes of Health Research. Within the past five years he has been a member of the advisory board of Lundbeck Canada (final meeting was May 2009) and Forest La…	AB Laboratories	N
23209830	Tsuruoka, Nobuo; Beppu, Yoshinori; Koda, Hirofumi; Doe, Nobutaka; Watanabe, Hiroshi; Abe, Keiichi	BRAND'S Brain Research Centre, Cerebos Pacific Limited, Singapore, Singapore. tnb@cerebos.com.sg	2012	A DKP cyclo(L-Phe-L-Phe) found in chicken essence is a dual inhibitor of the serotonin transporter and acetylcholinesterase.	Diketopiperazines (DKPs) are naturally-occurring cyclic dipeptides with a small structure and are found in many organisms and in large amounts in some foods and beverages. We found that a chicken essence beverage, which is popular among Southeast Asians as a traditional remedy and a rich source of DKPs, inhibited the serotonin transporter (SERT) and suppressed serotonin uptake from rat brain syna…	PloS one	Journal Article	EMPTY	10.1371/journal.pone.0050824	Competing Interests: The authors have read the journal’s policy and have the following conflicts: Dr. Tsuruoka and Dr. Abe are employees of Cerebos Pacific Limited. Mr. Beppu and Dr. Koda are employees of Suntory Business Expert Limited. Dr. Watanabe is an employee of Suntory Wellness Limited. Cerebos Pacific Limited, Suntory Business Expert Limited and Suntory Wellness Limited belong to the Sunt…	AB Laboratories	N
23637108	Diniz, Breno S; Butters, Meryl A; Albert, Steven M; Dew, Mary Amanda; Reynolds, Charles F	Department of Psychiatry, University of Pittsburgh School of Medicine, Pittsburgh, PA 15213, USA.	2013	Late-life depression and risk of vascular dementia and Alzheimer's disease: systematic review and meta-analysis of community-based cohort studies.	Late-life depression may increase the risk of incident dementia, in particular of Alzheimer's disease and vascular dementia. To conduct a systematic review and meta-analysis to evaluate the risk of incident all-cause dementia, Alzheimer's disease and vascular dementia in individuals with late-life depression in population-based prospective studies. A total of 23 studies were included in the meta-…	The British journal of psychiatry : the journal of mental science	Journal Article	Meta-Analysis	10.1192/bjp.bp.112.118307	Declaration of interest In the past 3 years B.S.D. has received payment for lectures from Novartis and had travel/meeting expenses covered by Pfizer. M.A.B. received remuneration for neuropsychological assessment services on a fee-for-service basis, for clinical trials conducted by Northstar Neuroscience and Medtronic and from Fox Learning Systems for developing computerised neuropsychological ta…	AB Laboratories	N
23743512	Commins, Scott P; Platts-Mills, Thomas A E	Department of Internal Medicine, Division of Allergy and Immunology, University of Virginia Health System, Charlottesville, Virginia 22908, USA. scottcommins@virginia.edu	2013	Tick bites and red meat allergy.	A novel form of anaphylaxis has been described that is due to IgE antibody (Ab) directed against a mammalian oligosaccharide epitope, galactose-alpha-1,3-galactose (alpha-gal). Ongoing work regarding the cause and distribution of this IgE response is reviewed. Our recent work has identified a novel IgE Ab response that has been associated with two distinct forms of anaphylaxis: immediate-onset an…	Current opinion in allergy and clinical immunology	Journal Article	Research Support, N.I.H., Extramural	10.1097/ACI.0b013e3283624560	Conflicts of interest S.P.C. and T.A.E.P.-M. report ongoing support for IgE assays from Thermo Fisher. T.A.E.P.M. has a patent for the use of IgE assays to identify the risk of anaphylaxis with recombinant molecules. He is also a consultant to Viracor-IBT Laboratories.	AB Laboratories	N
23956205	Vatta, Matteo; Niu, Zhiyv; Lupski, James R; Putnam, Philip; Spoonamore, Katherine G; Fang, Ping; Eng, Christine M; Willis, Alecia S	Department of Molecular and Human Genetics, Baylor College of Medicine, Houston, Texas; Krannert Institute of Cardiology, Indiana University School of Medicine, Indianapolis, Indiana; Department of Medical and Molecular Genetics, Indiana University School of Medicine, Indianapolis, Indiana.	2013	Evidence for replicative mechanism in a CHD7 rearrangement in a patient with CHARGE syndrome.	Haploinsufficiency of CHD7 (OMIM# 608892) is known to cause CHARGE syndrome (OMIM# 214800). Molecular testing supports a definitive diagnosis in approximately 65-70% of cases. Most CHD7 mutations arise de novo, and no mutations affecting exon-7 have been reported to date. We report on an 8-year-old girl diagnosed with CHARGE syndrome that was referred to our laboratory for comprehensive CHD7 gene…	American journal of medical genetics. Part A	Case Reports	Journal Article	10.1002/ajmg.a.36178	DISCLOSURE MV, ZN, PF, CME and ASW at the time of performing the project were at the Medical Genetics Laboratories, a Diagnostic Laboratory at Baylor College of Medicine. JRL is a paid consultant for Athena Diagnostics, has stock ownership in 23 and Me and Ion Torrent Systems, and is a co-inventor on multiple United States and European patents related to molecular diagnostics for inherited neurop…	AB Laboratories	N
24339907	Tamm, Christoffer; Pijuan GalitÃ³, Sara; AnnerÃ©n, Cecilia	Department of Medical Biochemistry and Microbiology, Uppsala University, Uppsala, Sweden.	2013	A comparative study of protocols for mouse embryonic stem cell culturing.	Most stem cell laboratories still rely on old culture methods to support the expansion and maintenance of mouse embryonic stem (ES) cells. These involve growing cells on mouse embryonic fibroblast feeder cells or on gelatin in media supplemented with fetal bovine serum and leukemia inhibitory factor (LIF). However, these techniques have several drawbacks including the need for feeder-cells and/or…	PloS one	Comparative Study	Journal Article	10.1371/journal.pone.0081156	Competing Interests: Dr. Cecilia Annerén is part-time employed by GE Healthcare BioSciences AB that has recently acquired the company PAA Laboratories, manufacturers of the mES prime kit. This does not alter the authors' adherence to all the PLOS ONE policies on sharing data and materials.	AB Laboratories	N
24374422	Girman, Cynthia J; Gokhale, Mugdha; Kou, Tzuyung Doug; Brodovicz, Kimberly G; Wyss, Richard; StÃ¼rmer, Til	*Department of Epidemiology, Merck Sharp &amp; Dohme, North Wales, PA â€ Department of Epidemiology, University of North Carolina, Chapel Hill, NC â€¡Department of Global Pharmacovigilance &amp; Epidemiology, Bristol Meyers Squibb, Hopewell, NJ.	2014	Assessing the impact of propensity score estimation and implementation on covariate balance and confounding control within and across important subgroups in comparative effectiveness research.	Researchers are often interested in estimating treatment effects in subgroups controlling for confounding based on a propensity score (PS) estimated in the overall study population. To evaluate covariate balance and confounding control in sulfonylurea versus metformin initiators within subgroups defined by cardiovascular disease (CVD) history comparing an overall PS with subgroup-specific PSs imp…	Medical care	Journal Article	Research Support, N.I.H., Extramural	10.1097/MLR.0000000000000064	CONFLICT OF INTEREST: Project was funded by grants to UNC from: Merck Research Laboratories NIA R01 AG023178 ”Propensity Scores & Preventive Drug Use in the Elderly” Personal/financial relationships relevant to presentation in past 12 months/during the conduct of the study: Commercial Employment: Merck: Girman, Brodovicz; BMS: Kou Advisory Board: ASSESS Steering Comm (RTI, GSK): Stürmer Industry-…	AB Laboratories	N
24475133	Lim, Yen Ying; Villemagne, Victor L; Laws, Simon M; Ames, David; Pietrzak, Robert H; Ellis, Kathryn A; Harrington, Karra; Bourgeat, Pierrick; Bush, Ashley I; Martins, Ralph N; Masters, Colin L; Rowe, Christopher C; Maruff, Paul	Florey Institute of Neuroscience and Mental Health, The University of Melbourne, Parkville, Victoria, Australia. / Florey Institute of Neuroscience and Mental Health, The University of Melbourne, Parkville, Victoria, Australia ; Department of Nuclear Medicine and Centre for PET, Austin Health, Heidelberg, Victoria, Australia ; Department of Medicine, Austin Health, The University of Melbourne, He…	2014	Effect of BDNF Val66Met on memory decline and hippocampal atrophy in prodromal Alzheimer's disease: a preliminary study.	Cross-sectional genetic association studies have reported equivocal results on the relationship between the brain-derived neurotrophic factor (BDNF) Val66Met and risk of Alzheimer's disease (AD). As AD is a neurodegenerative disease, genetic influences may become clearer from prospective study. We aimed to determine whether BDNF Val66Met polymorphism influences changes in memory performance, hipp…	PloS one	Journal Article	Research Support, Non-U.S. Gov't	10.1371/journal.pone.0086498	Competing Interests: YYL, SML, KE, RP, KH, PB, OS, CM and PM report no disclosures. VV serves as a consultant for Bayer Schering Pharma; and receives research support from NEDO, Japan. DA has served on scientific advisory boards for Novartis, Eli Lilly, Janssen, and Pfizer Inc.; has received funding for travel from Janssen and Pfizer Inc.; has received speaker honoraria from Pfizer Inc. and Lundb…	AB Laboratories	N
24608905	Tuggle, Katherine L; Birket, Susan E; Cui, Xiaoxia; Hong, Jeong; Warren, Joe; Reid, Lara; Chambers, Andre; Ji, Diana; Gamber, Kevin; Chu, Kengyeh K; Tearney, Guillermo; Tang, Li Ping; Fortenberry, James A; Du, Ming; Cadillac, Joan M; Bedwell, David M; Rowe, Steven M; Sorscher, Eric J; Fanucchi, Michelle V	Gregory Fleming James Cystic Fibrosis Research Center, University of Alabama at Birmingham, Birmingham, Alabama, United States of America; Department of Environmental Health Sciences, School of Public Health, University of Alabama at Birmingham, Birmingham, Alabama, United States of America. / Gregory Fleming James Cystic Fibrosis Research Center, University of Alabama at Birmingham, Birmingham, …	2014	Characterization of defects in ion transport and tissue development in cystic fibrosis transmembrane conductance regulator (CFTR)-knockout rats.	Animal models for cystic fibrosis (CF) have contributed significantly to our understanding of disease pathogenesis. Here we describe development and characterization of the first cystic fibrosis rat, in which the cystic fibrosis transmembrane conductance regulator gene (CFTR) was knocked out using a pair of zinc finger endonucleases (ZFN). The disrupted Cftr gene carries a 16 base pair deletion i…	PloS one	Journal Article	Research Support, N.I.H., Extramural	10.1371/journal.pone.0091253	Competing Interests: The authors have read the journal’s policy and have the following conflicts: XC, JW, LR, AC, DJ and KG are full-time employees of SAGE Labs, Inc., which sells genetically engineered rats and provides custom model creation services. KKC, EJS, SMR, and GT have filed a patent application related to use of µOCT technology in airways. The application serial number is PCT/US12/5255…	AB Laboratories	N
24748388	TuÃ±Ã³n, JosÃ©; CristÃ³bal, Carmen; TarÃ­n, Nieves; AceÃ±a, Ãlvaro; GonzÃ¡lez-Casaus, MarÃ­a Luisa; Huelmos, Ana; Alonso, JoaquÃ­n; Lorenzo, Ã“scar; GonzÃ¡lez-Parra, Emilio; MahÃ­llo-FernÃ¡ndez, Ignacio; Pello, Ana MarÃ­a; Carda, RocÃ­o; FarrÃ©, JerÃ³nimo; RodrÃ­guez-Artalejo, Fernando; LÃ³pez-BescÃ³s, Lorenzo; Egido, JesÃºs	Department of Cardiology, IIS-FundaciÃ³n JimÃ©nez DÃ­az, Madrid, Spain; Laboratory of Vascular Pathology, IIS-FundaciÃ³n JimÃ©nez DÃ­az, Madrid, Spain; AutÃ³noma University, Madrid, Spain. / Department of Cardiology, Hospital de Fuenlabrada, Fuenlabrada, Spain; Rey Juan Carlos University, AlcorcÃ³n, Spain. / Department of Cardiology, Hospital Universitario de MÃ³stoles, Madrid, Spain. / Departmen…	2014	Coexistence of low vitamin D and high fibroblast growth factor-23 plasma levels predicts an adverse outcome in patients with coronary artery disease.	Vitamin D and fibroblast growth factor-23 (FGF-23) are related with cardiovascular disorders. We have investigated the relationship of calcidiol (vitamin D metabolite) and FGF-23 plasma levels with the incidence of adverse outcomes in patients with coronary artery disease. Prospective follow-up study of 704 outpatients, attending the departments of Cardiology of four hospitals in Spain, 6-12 mont…	PloS one	Journal Article	Research Support, Non-U.S. Gov't	10.1371/journal.pone.0095402	Competing Interests: J. Egido is lecturer for AbbVie laboratories. The remaining authors have no conflict of interest. This does not alter the authors' adherence to PLOS ONE policies on sharing data and materials.	AB Laboratories	N
24925463	Ramdhani, Ritesh A; Kumar, Veena; Velickovic, Miodrag; Frucht, Steven J; Tagliati, Michele; Simonyan, Kristina	Department of Neurology, Icahn School of Medicine at Mount Sinai, New York, New York, USA.	2014	What's special about task in dystonia? A voxel-based morphometry and diffusion weighted imaging study.	Numerous brain imaging studies have demonstrated structural changes in the basal ganglia, thalamus, sensorimotor cortex, and cerebellum across different forms of primary dystonia. However, our understanding of brain abnormalities contributing to the clinically well-described phenomenon of task specificity in dystonia remained limited. We used high-resolution magnetic resonance imaging (MRI) with …	Movement disorders : official journal of the Movement Disorder Society	Journal Article	Research Support, N.I.H., Extramural	10.1002/mds.25934	Relevant conflicts of interest/financial disclosures Ritesh A. Ramdhani, MD, has nothing to disclose. Veena Kumar has nothing to disclose. Miodrag Velickovic, MD, has nothing to disclose. Steven J. Frucht, MD, has received consulting fees from Merz and Impax Laboratories, Inc., unrelated to the research in this article. Michele Tagliati, MD, has received speaker honoraria from Medtronic, Inc., an…	AB Laboratories	N
25151338	Hafeman, Danella M; Bebko, Genna; Bertocci, Michele A; Fournier, Jay C; Bonar, Lisa; Perlman, Susan B; Travis, Michael; Gill, Mary Kay; Diwadkar, Vaibhav A; Sunshine, Jeffrey L; Holland, Scott K; Kowatch, Robert A; Birmaher, Boris; Axelson, David; Horwitz, Sarah M; Arnold, L Eugene; Fristad, Mary A; Frazier, Thomas W; Youngstrom, Eric A; Findling, Robert L; Drevets, Wayne; Phillips, Mary L	Psychiatry, Western Psychiatric Institute and Clinic, University of Pittsburgh, USA. Electronic address: hafemand@upmc.edu. / Psychiatry, Western Psychiatric Institute and Clinic, University of Pittsburgh, USA. / Psychiatry, Western Psychiatric Institute and Clinic, University of Pittsburgh, USA. / Psychiatry, Western Psychiatric Institute and Clinic, University of Pittsburgh, USA. / Psychiatry, …	2014	Abnormal deactivation of the inferior frontal gyrus during implicit emotion processing in youth with bipolar disorder: attenuated by medication.	Previous neuroimaging studies of youth with bipolar disorder (BD) have identified abnormalities in emotion regulation circuitry. Using data from the Longitudinal Assessment of Manic Symptoms Cohort (a clinical sample recruited for behavioral and emotional dysregulation), we examined the impact of BD and medication on activation in these regions. Functional neuroimaging data were obtained from 15 …	Journal of psychiatric research	Journal Article	Research Support, N.I.H., Extramural	10.1016/j.jpsychires.2014.07.023	Conflict of Interest: Dr. Arnold received research funding from CureMark, Forest, Lilly, and Shire, advisory board honoraria from Biomarin, Novartis, Noven, Roche, Seaside Therapeutics, and Shire, consulting fees from Tris Pharma, and travel support from Noven. Dr. Frazier received federal funding or research support from, acted as a consultant to, received travel support from, and/or received a …	AB Laboratories	N
25255447	Zebala, John A; Mundell, Alan; Messinger, Linda; Griffin, Craig E; Schuler, Aaron D; Kahn, Stuart J	Syntrix Biosystems, Inc., Auburn, Washington, United States of America. / Animal Dermatology Service, Edmonds, Washington, United States of America. / Veterinary Referral Center of Colorado, Englewood, Colorado, United States of America. / Animal Dermatology Clinic, San Diego, California, United States of America. / Syntrix Biosystems, Inc., Auburn, Washington, United States of America. / Syntrix…	2014	LD-aminopterin in the canine homologue of human atopic dermatitis: a randomized, controlled trial reveals dosing factors affecting optimal therapy.	Options are limited for patients with atopic dermatitis (AD) who do not respond to topical treatments. Antifolate therapy with systemic methotrexate improves the disease, but is associated with adverse effects. The investigational antifolate LD-aminopterin may offer improved safety. It is not known how antifolate dose and dosing frequency affect efficacy in AD, but a primary mechanism is thought …	PloS one	Clinical Trial	Journal Article	10.1371/journal.pone.0108303	Competing Interests: SJK and JAZ are employees of Syntrix Biosystems and JAZ holds stock in Syntrix Biosystems. LD-aminopterin is a product in development at Syntrix Biosystems. LM is a paid consultant for Antech Diagnostics, and has received research or speaker support from AB Science, Dechra, Greer Laboratories, Novartis Animal Health, Virbac and Zoetis. CG has been a paid consultant, speaker o…	AB Laboratories	N
25275565	Ekenstedt, Kari J; Becker, Doreen; Minor, Katie M; Shelton, G Diane; Patterson, Edward E; Bley, Tim; Oevermann, Anna; Bilzer, Thomas; Leeb, Tosso; DrÃ¶gemÃ¼ller, Cord; Mickelson, James R	Department of Veterinary and Biomedical Sciences, College of Veterinary Medicine, University of Minnesota, St. Paul, Minnesota, United States of America. / Institute of Genetics, Vetsuisse Faculty, University of Bern, Bern, Switzerland. / Department of Veterinary and Biomedical Sciences, College of Veterinary Medicine, University of Minnesota, St. Paul, Minnesota, United States of America. / Comp…	2014	An ARHGEF10 deletion is highly associated with a juvenile-onset inherited polyneuropathy in Leonberger and Saint Bernard dogs.	An inherited polyneuropathy (PN) observed in Leonberger dogs has clinical similarities to a genetically heterogeneous group of peripheral neuropathies termed Charcot-Marie-Tooth (CMT) disease in humans. The Leonberger disorder is a severe, juvenile-onset, chronic, progressive, and mixed PN, characterized by exercise intolerance, gait abnormalities and muscle atrophy of the pelvic limbs, as well a…	PLoS genetics	Journal Article	Research Support, N.I.H., Extramural	10.1371/journal.pgen.1004635	Both the University of Minnesota and the University of Bern are offering a genotyping test for LPN1 in their respective laboratories and proceeds from these tests go toward ongoing canine genetic research. The authors declare that no other competing interests exist.	AB Laboratories	N
25542477	Piwowar-Manning, Estelle; Fogel, Jessica M; Richardson, Paul; Wolf, Shauna; Clarke, William; Marzinke, Mark A; Fiamma, AgnÃ¨s; Donnell, Deborah; Kulich, Michal; Mbwambo, Jessie K K; Richter, Linda; Gray, Glenda; Sweat, Michael; Coates, Thomas J; Eshleman, Susan H	Department of Pathology, Johns Hopkins University School of Medicine, Baltimore, MD, USA. / Department of Pathology, Johns Hopkins University School of Medicine, Baltimore, MD, USA. / Department of Pathology, Johns Hopkins University School of Medicine, Baltimore, MD, USA. / Department of Pathology, Johns Hopkins University School of Medicine, Baltimore, MD, USA. / Department of Pathology, Johns …	2015	Performance of the fourth-generation Bio-Rad GS HIV Combo Ag/Ab enzyme immunoassay for diagnosis of HIV infection in Southern Africa.	Fourth-generation HIV assays detect both antigen and antibody, facilitating detection of acute/early HIV infection. The Bio-Rad GS HIV Combo Ag/Ab assay (Bio-Rad Combo) is an enzyme immunoassay that simultaneously detects HIV p24 antigen and antibodies to HIV-1 and HIV-2 in serum or plasma. To evaluate the performance of the Bio-Rad Combo assay for detection of HIV infection in adults from Southe…	Journal of clinical virology : the official publication of the Pan American Society for Clinical Virology	Journal Article	Research Support, N.I.H., Extramural	10.1016/j.jcv.2014.11.023	Competing interests None of the authors has a conflict of interest or potential conflict of interest, with the following exception: Dr. Eshleman has collaborated on research studies with investigators from Abbott Laboratories. Abbott Laboratories has provided reagents and performed testing for some collaborative studies. Dr. Eshleman received an honorarium in 2009 for a presentation at a symposiu…	AB Laboratories	N
25600199	Jabs, Douglas A; Drye, Lea; Van Natta, Mark L; Thorne, Jennifer E; Holland, Gary N	Department of Ophthalmology, Icahn School of Medicine at Mount Sinai, New York, New York; Department of Medicine, Icahn School of Medicine at Mount Sinai, New York, New York; Department of Epidemiology, Center for Clinical Trials, Johns Hopkins University Bloomberg School of Public Health, Baltimore, Maryland. Electronic address: douglas.jabs@mssm.edu. / Department of Epidemiology, Center for Cli…	2015	Incidence and long-term outcomes of the human immunodefÄ±ciency virus neuroretinal disorder in patients with AIDS.	Patients with AIDS have an abnormality of retina/optic nerve function, manifested as decreased contrast sensitivity (in the absence of ocular opportunistic infections or media opacity), abnormalities on automated perimetry, and loss of retinal nerve fiber layer, even among those with good visual acuity, termed the "human immunodeficiency virus (HIV) neuroretinal disorder." The objectives of this …	Ophthalmology	Journal Article	Multicenter Study	10.1016/j.ophtha.2014.11.009	Conflict of Interest: Douglas A. Jabs: Abbott Pharmaceuticals, Applied Genetic Technologies Corporation (AGTC), Alcon Laboratories, Corcept Therapeutics, Genentech, Inc., Genzyme Corporation, GlaxoSmithKline, Novartis Pharmaceutical Corp., Regeneron, and Roche Pharmaceuticals; Lea Drye: None; Mark Van Natta: None; Jennifer Thorne: AbbVie, Allergan, Gilead, and XOMA (US) LLC; Gary N. Holland: Gene…	AB Laboratories	N
25620120	Alvarado-Alanis, Patricia; LeÃ³n-Ortiz, Pablo; Reyes-Madrigal, Francisco; Favila, Rafael; RodrÃ­guez-Mayoral, Oscar; Nicolini, Humberto; AzcÃ¡rraga, Mariana; Graff-Guerrero, Ariel; Rowland, Laura M; de la Fuente-Sandoval, Camilo	Laboratory of Experimental Psychiatry, Instituto Nacional de NeurologÃ­a y NeurocirugÃ­a, Mexico City, Mexico. / Laboratory of Experimental Psychiatry, Instituto Nacional de NeurologÃ­a y NeurocirugÃ­a, Mexico City, Mexico; Department of Education, Instituto Nacional de NeurologÃ­a y NeurocirugÃ­a, Mexico City, Mexico. / Laboratory of Experimental Psychiatry, Instituto Nacional de NeurologÃ­a y N…	2015	Abnormal white matter integrity in antipsychotic-naÃ¯ve first-episode psychosis patients assessed by a DTI principal component analysis.	Diffusion tensor imaging (DTI) studies in patients with schizophrenia have shown abnormalities in the microstructure of white matter tracts. Specifically, reduced fractional anisotropy (FA) has been described across multiple white matter tracts, in studies that have mainly included patients treated with antipsychotic medications. To compare FA in antipsychotic-naÃ¯ve patients experiencing a first…	Schizophrenia research	Journal Article	Research Support, Non-U.S. Gov't	10.1016/j.schres.2015.01.019	Conflict of Interest: Camilo de la Fuente-Sandoval has received grant support from Janssen (Johnson & Johnson), and has served as consultant and/or speaker for AstraZeneca, Eli Lilly and Janssen. Ariel Graff-Guerrero has received grant support from Janssen, and has served as consultant and/or speaker for Abbott Laboratories, Gedeon Richter Plc and Eli Lilly. Rafael Favila is an employee of GE Hea…	AB Laboratories	N
25816015	Haralambieva, Iana H; Painter, Scott D; Kennedy, Richard B; Ovsyannikova, Inna G; Lambert, Nathaniel D; Goergen, Krista M; Oberg, Ann L; Poland, Gregory A	Mayo Vaccine Research Group, Mayo Clinic, Rochester, Minnesota, United States of America; Program in Translational Immunovirology and Biodefense, Mayo Clinic, Rochester, Minnesota, United States of America. / Mayo Vaccine Research Group, Mayo Clinic, Rochester, Minnesota, United States of America. / Mayo Vaccine Research Group, Mayo Clinic, Rochester, Minnesota, United States of America; Program …	2015	The impact of immunosenescence on humoral immune response variation after influenza A/H1N1 vaccination in older subjects.	Although influenza causes significant morbidity and mortality in the elderly, the factors underlying the reduced vaccine immunogenicity and efficacy in this age group are not completely understood. Age and immunosenescence factors, and their impact on humoral immunity after influenza vaccination, are of growing interest for the development of better vaccines for the elderly. We assessed associati…	PloS one	Journal Article	Research Support, N.I.H., Extramural	10.1371/journal.pone.0122282	Competing Interests: The authors have read the journal's policy and have the following competing interests: Dr. Poland is the chair of a Safety Evaluation Committee for novel investigational vaccine trials being conducted by Merck Research Laboratories. Dr. Poland offers consultative advice on vaccine development to Merck & Co. Inc., CSL Biotherapies, Avianax, Sanofi Pasteur, Dynavax, Novartis Va…	AB Laboratories	N
26232340	Xian, Ying; Wu, Jingjing; O'Brien, Emily C; Fonarow, Gregg C; Olson, DaiWai M; Schwamm, Lee H; Bhatt, Deepak L; Smith, Eric E; Suter, Robert E; Hannah, Deidre; Lindholm, Brianna; Maisch, Lesley; Greiner, Melissa A; Lytle, Barbara L; Pencina, Michael J; Peterson, Eric D; Hernandez, Adrian F	Duke Clinical Research Institute, 2400 Pratt Street, Durham, NC, USA ying.xian@duke.edu. / Duke Clinical Research Institute, 2400 Pratt Street, Durham, NC, USA. / Duke Clinical Research Institute, 2400 Pratt Street, Durham, NC, USA. / Division of Cardiology, University of California, Los Angeles, CA, USA. / Department of Neurology and Neurotherapeutics, Neurological Surgery, University of Texas S…	2015	Real world effectiveness of warfarin among ischemic stroke patients with atrial fibrillation: observational analysis from Patient-Centered Research into Outcomes Stroke Patients Prefer and Effectiveness Research (PROSPER) study.	To examine the association between warfarin treatment and longitudinal outcomes after ischemic stroke in patients with atrial fibrillation in community practice. Observational study. Hospitals (n = 1487) participating in the Get With The Guidelines (GWTG)-Stroke program in the United States, from 2009 to 2011. 12,552 warfarin naive atrial fibrillation patients admitted to hospital for ischemic st…	BMJ (Clinical research ed.)	Journal Article	Observational Study	10.1136/bmj.h3786	Competing interests: All authors have completed the ICMJE uniform disclosure form at www.icmje.org/coi_disclosure.pdf (available on request from the corresponding author) and declare: support by PCORI for the submitted work. YX reports research funding to Duke Clinical Research Institute from the American Heart Association, Daiichi Sankyo, Janssen Pharmaceuticals, and Genentech. GCF serves as a m…	AB Laboratories	N
26287973	Scialla, Julia J; Parekh, Rulan S; Eustace, Joseph A; Astor, Brad C; Plantinga, Laura; Jaar, Bernard G; Shafi, Tariq; Coresh, Josef; Powe, Neil R; Melamed, Michal L	University of Miami Miller School of Medicine, Miami, Fla., USA.	2015	Race, Mineral Homeostasis and Mortality in Patients with End-Stage Renal Disease on Dialysis.	Abnormalities in mineral homeostasis are ubiquitous in patients on dialysis, and influenced by race. In this study, we determine the race-specific relationship between mineral parameters and mortality in patients initiating hemodialysis. We measured the levels of fibroblast growth factor 23 (FGF23) and 25-hydroxyvitamin D (25 D) in 184 African American and 327 non-African American hemodialysis pa…	American journal of nephrology	Journal Article	Research Support, N.I.H., Extramural	10.1159/000438999	Conflict of Interest Statement: R Parekh: Research funding from Abbvie Laboratories All other authors have nothing to disclose	AB Laboratories	N
26422281	Moon, Hee-Won; Huh, Hee Jin; Oh, Gwi Young; Lee, Sang Gon; Lee, Anna; Yun, Yeo-Min; Hur, Mina	Department of Laboratory Medicine, Konkuk University School of Medicine, Seoul, Korea. / Department of Laboratory Medicine, Dongguk University Ilsan Hospital, Goyang, Korea. / Eone Laboratories, Incheon, Korea. / Green Cross Laboratories, Yongin, Korea. / Seoul Clinical Laboratories, Yongin, Korea. / Department of Laboratory Medicine, Konkuk University School of Medicine, Seoul, Korea. / Departme…	2015	Evaluation of the Bio-Rad Geenius HIV 1/2 Confirmation Assay as an Alternative to Western Blot in the Korean Population: A Multi-Center Study.	Recently updated recommendations for diagnosis of HIV infection suggest a new diagnostic algorithm including HIV-1/HIV-2 antibody differentiation immunoassay instead of western blot (WB) as a confirmatory testing. We evaluated Bio-Rad Geenius HIV1/2 confirmation assay as a simple and reliable alternative to WB in the Korean population with low HIV prevalence. The Geenius HIV1/2 was performed in a…	PloS one	Evaluation Study	Journal Article	10.1371/journal.pone.0139169	Competing Interests: Gwi Young Oh is employed by Eone Laboratories, Sang Gon Lee by Green Cross Laboratories and Anna Lee by Seoul Clinical Laboratories. There are no patents, products in development or marketed products to declare. This does not alter the authors' adherence to all the PLOS ONE policies on sharing data and materials, as detailed online in the guide for authors.	AB Laboratories	N
26460229	Yatham, L N; Beaulieu, S; Schaffer, A; Kauer-Sant'Anna, M; Kapczinski, F; Lafer, B; Sharma, V; Parikh, S V; Daigneault, A; Qian, H; Bond, D J; Silverstone, P H; Walji, N; Milev, R; Baruch, P; da Cunha, A; Quevedo, J; Dias, R; Kunz, M; Young, L T; Lam, R W; Wong, H	Department of Psychiatry, University of British Columbia, Vancouver, BC, Canada. / Douglas Hospital, McGill University, Montreal, QC, Canada. / Sunnybrook Health Sciences Center, University of Toronto, Toronto, ON, Canada. / Bipolar Disorder Program and Laboratory of Molecular Psychiatry, National Institute for Translational Medicine, INCT-TM, Hospital de ClÃ­nicas de Porto Alegre, Universidade F…	2016	Optimal duration of risperidone or olanzapine adjunctive therapy to mood stabilizer following remission of a manic episode: A CANMAT randomized double-blind trial.	Atypical antipsychotic adjunctive therapy to lithium or valproate is effective in treating acute mania. Although continuation of atypical antipsychotic adjunctive therapy after mania remission reduces relapse of mood episodes, the optimal duration is unknown. As many atypical antipsychotics cause weight gain and metabolic syndrome, they should not be continued unless the benefits outweigh the ris…	Molecular psychiatry	Journal Article	Randomized Controlled Trial	10.1038/mp.2015.158	Dr Lakshmi N Yatham reports grants from Lilly, Janssen and from the Canadian Institutes of Health Research during the conduct of the study. He also received grants and personal fees from AstraZeneca, Bristol Myers Squibb and Dianippon Sumitomo. He received personal fees from Forrest, Glaxo Smithkline, Lundbeck, Sunovion and Lilly outside the submitted work. Dr Serge Beaulieu reports grants and pe…	AB Laboratories	N
26633545	Posey, Jennifer E; Rosenfeld, Jill A; James, Regis A; Bainbridge, Matthew; Niu, Zhiyv; Wang, Xia; Dhar, Shweta; Wiszniewski, Wojciech; Akdemir, Zeynep H C; Gambin, Tomasz; Xia, Fan; Person, Richard E; Walkiewicz, Magdalena; Shaw, Chad A; Sutton, V Reid; Beaudet, Arthur L; Muzny, Donna; Eng, Christine M; Yang, Yaping; Gibbs, Richard A; Lupski, James R; Boerwinkle, Eric; Plon, Sharon E	Department of Molecular and Human Genetics, Baylor College of Medicine, Houston, Texas, USA. / Department of Molecular and Human Genetics, Baylor College of Medicine, Houston, Texas, USA. / Program in Structural and Computational Biology and Molecular Biophysics, Baylor College of Medicine, Houston, Texas, USA. / Department of Molecular and Human Genetics, Baylor College of Medicine, Houston, Tex…	2016	Molecular diagnostic experience of whole-exome sequencing in adult patients.	Whole-exome sequencing (WES) is increasingly used as a diagnostic tool in medicine, but prior reports focus on predominantly pediatric cohorts with neurologic or developmental disorders. We describe the diagnostic yield and characteristics of WES in adults. We performed a retrospective analysis of consecutive WES reports for adults from a diagnostic laboratory. Phenotype composition was determine…	Genetics in medicine : official journal of the American College of Medical Genetics	Journal Article	Research Support, N.I.H., Extramural	10.1038/gim.2015.142	CONFLICT OF INTEREST Baylor College of Medicine (BCM) and Miraca Holdings Inc. have formed a joint venture with shared ownership and governance of the Baylor Miraca Genetics Laboratories (BMGL), which performs clinical exome sequencing. JAR, ZN, FX, REP, MW, ALB, CME, YY, RAG, JRL, and SEP are employees of BCM and derive support through a professional services agreement with the BMGL. SEP and JRL…	AB Laboratories	N
26763740	Eda, Homare; Santo, Loredana; Wein, Marc N; Hu, Dorothy Z; Cirstea, Diana D; Nemani, Neeharika; Tai, Yu-Tzu; Raines, Sarah E; Kuhstoss, Stuart Allen; Munshi, Nikhil C; Kronenberg, Henry M; Raje, Noopur S	Massachusetts General Hospital Cancer Center, Harvard Medical School, Boston, MA, USA. / Massachusetts General Hospital Cancer Center, Harvard Medical School, Boston, MA, USA. / Endocrine Unit, Massachusetts General Hospital, Boston, MA, USA. / Endocrine Unit, Massachusetts General Hospital, Boston, MA, USA. / Massachusetts General Hospital Cancer Center, Harvard Medical School, Boston, MA, USA. …	2016	Regulation of Sclerostin Expression in Multiple Myeloma by Dkk-1: A Potential Therapeutic Strategy for Myeloma Bone Disease.	Sclerostin is a potent inhibitor of osteoblastogenesis. Interestingly, newly diagnosed multiple myeloma (MM) patients have high levels of circulating sclerostin that correlate with disease stage and fractures. However, the source and impact of sclerostin in MM remains to be defined. Our goal was to determine the role of sclerostin in the biology of MM and its bone microenvironment as well as inve…	Journal of bone and mineral research : the official journal of the American Society for Bone and Mineral Research	Journal Article	EMPTY	10.1002/jbmr.2789	Disclosures SER and SAK are employees of Lilly Research Laboratories. NSR has received research funding from Eli Lilly and Onyx.	AB Laboratories	N
26850824	Hauck, C; Cober, E; Richter, S S; Perez, F; Salata, R A; Kalayjian, R C; Watkins, R R; Scalera, N M; Doi, Y; Kaye, K S; Evans, S; Fowler, V G; Bonomo, R A; van Duin, D	Division of Infectious Diseases, University of North Carolina, Chapel Hill, NC, USA. / Department of Infectious Diseases, Cleveland Clinic, Cleveland, OH, USA. / Department of Laboratory Medicine, Cleveland Clinic, Cleveland, OH, USA. / Research Service, Louis Stokes Cleveland Department of Veterans Affairs Medical Center, Cleveland, OH, USA; Division of Infectious Diseases and HIV Medicine, Depa…	2016	Spectrum of excess mortality due to carbapenem-resistant Klebsiella pneumoniae infections.	Patients infected or colonized with carbapenem-resistant Klebsiella pneumoniae (CRKp) are often chronically and acutely ill, which results in substantial mortality unrelated to infection. Therefore, estimating excess mortality due to CRKp infections is challenging. The Consortium on Resistance against Carbapenems in K.Â pneumoniae (CRACKLE) is a prospective multicenter study. Here, patients in CR…	Clinical microbiology and infection : the official publication of the European Society of Clinical Microbiology and Infectious Diseases	Journal Article	Multicenter Study	10.1016/j.cmi.2016.01.023	Conflict of Interest: No potential conflicts: J.A.M, E.C., F.P., R.A.S., R.C.K., R.R.W., N.M.S., and S.E. Potential conflicts of interest: S.S.R: Research support from bioMerieux, BD Diagnostics, BioFire, OpGen, Forest Laboratories, Achaogen, Nanosphere and Pocared. Honorarium from bioMerieux. Y.D.: Grant support: Merck, NIH. Consulting fee: Melinta. Advisory board: Shionogi. K.K: Forest Laborato…	AB Laboratories	N
26874819	Gibson, Juliet F; Huang, Jing; Liu, Kristina J; Carlson, Kacie R; Foss, Francine; Choi, Jaehyuk; Edelson, Richard; Hussong, Jerry W; Mohl, Ramsey; Hill, Sally; Girardi, Michael	Department of Dermatology, Yale School of Medicine, New Haven, Connecticut. / Department of Dermatology, New York Presbyterian Hospital/Weill Cornell Medical Center, New York, New York. / Department of Dermatology, Massachusetts General Hospital, Harvard Medical School, Boston, Massachusetts. / Department of Dermatology, Yale School of Medicine, New Haven, Connecticut. / Department of Hematology …	2016	Cutaneous T-cell lymphoma (CTCL): Current practices in blood assessment and the utility of T-cell receptor (TCR)-VÎ² chain restriction.	Accurate quantification of malignant cells in the peripheral blood of patients with cutaneous T-cell lymphoma is important for early detection, prognosis, and monitoring disease burden. We sought to determine the spectrum of current clinical practices; critically evaluate elements of current International Society for Cutaneous Lymphomas (ISCL) B1 and B2 staging criteria; and assess the potential …	Journal of the American Academy of Dermatology	Comparative Study	Journal Article	10.1016/j.jaad.2015.12.018	Conflicts of interest: Dr. Hussong is the Director of Laboratory for ARUP Laboratories, Salt Lake City, UT; is on the Executive Committee for ARUP Laboratories, Salt Lake City, UT. Mr. Mohl is a technical supervisor for ARUP Laboratories, Salt Lake City, UT. Ms. Hill is a hematologic flow cytometry specialist for ARUP Laboratories, Salt Lake City, UT.	AB Laboratories	N
26882469	Kent, Shia T; Bromfield, Samantha G; Burkholder, Greer A; Falzon, Louise; Oparil, Suzanne; Overton, Edgar T; Mugavero, Michael J; Schwartz, Joseph E; Shimbo, Daichi; Muntner, Paul	Department of Epidemiology, University of Alabama at Birmingham, Birmingham, Alabama, United States of America. / Department of Epidemiology, University of Alabama at Birmingham, Birmingham, Alabama, United States of America. / Division of Infectious Diseases, Department of Medicine, University of Alabama at Birmingham, Birmingham, Alabama, United States of America. / Center for Behavioral Cardio…	2016	Ambulatory Blood Pressure Monitoring in Individuals with HIV: A Systematic Review and Meta-Analysis.	Abnormal diurnal blood pressure (BP) rhythms may contribute to the high cardiovascular disease risk in HIV-positive (HIV+) individuals. To synthesize the current literature on ambulatory BP monitoring (ABPM) in HIV+ individuals, a systematic literature review and meta-analysis were performed. Medical databases were searched through November 11, 2015 for studies that reported ABPM results in HIV+ …	PloS one	Journal Article	Meta-Analysis	10.1371/journal.pone.0148920	Competing Interests: S.T.K. has received salary support from Amgen. G.A.B. has received research support from Bristol-Myers Squibb and Amgen, and has consulted for Definicare, LLC. S.O. has received research support from AstraZeneca, Bayer Healthcare Pharmaceuticals, Merck and Co., Novartis, Daiichi Sankyo, Medtronic, and Arbor Pharmaceuticals, and was a consultant/advisory board member for Astra…	AB Laboratories	N
30202555	Zetterberg, Henrik; Morris, Huw R; Hardy, John; Blennow, Kaj	Clinical Neurochemistry Laboratory, Institute of Neuroscience &amp; Physiology, Sahlgrenska Academy, University of Gothenburg, MÃ¶lndal, Sweden. / Department of Molecular Neuroscience, UCL Institute of Neurology, Queen Square, London, UK. / Clinical Neurochemistry Laboratory, Institute of Neuroscience &amp; Physiology, Sahlgrenska Academy, University of Gothenburg, MÃ¶lndal, Sweden. / Department …	2016	Update on fluid biomarkers for concussion.	Concussions are difficult to diagnose and symptoms may not appear immediately. As an accurate initial diagnosis has profound implications for the clinical management, there is an unmet need for better diagnostic tools. Fluid biomarkers for CNS injury may represent such tools. These markers are often proteins, peptides or other molecules with selective or high expression in the brain, which can be…	Concussion (London, England)	Journal Article	Review	10.2217/cnc-2015-0002	Financial &amp; competing interests disclosure Work in the authorsâ€™ laboratories is supported by the Swedish Research Council (H Zetterberg, K Blennow), Swedish State Support for Clinical Research (H Zetterberg, K Blennow), the Torsten SÃ¶derberg Foundation (K Blennow), the Knut and Alice Wallenberg Foundation (H Zetterberg), the Wolfson Foundation (H Zetterberg, J Hardy), Frimurarestiftelsen (…	AB Laboratories	N
27195814	Williamson, Jeff D; Supiano, Mark A; Applegate, William B; Berlowitz, Dan R; Campbell, Ruth C; Chertow, Glenn M; Fine, Larry J; Haley, William E; Hawfield, Amret T; Ix, Joachim H; Kitzman, Dalane W; Kostis, John B; Krousel-Wood, Marie A; Launer, Lenore J; Oparil, Suzanne; Rodriguez, Carlos J; Roumie, Christianne L; Shorr, Ronald I; Sink, Kaycee M; Wadley, Virginia G; Whelton, Paul K; Whittle, Jef…	Section on Gerontology and Geriatric Medicine, Wake Forest School of Medicine, Department of Internal Medicine, Winston-Salem, North Carolina. / Division of Geriatrics, School of Medicine, University of Utah, Salt Lake City3Veterans Affairs Salt Lake City, Geriatric Research, Education, and Clinical Center, Salt Lake City, Utah. / Section on Gerontology and Geriatric Medicine, Wake Forest School …	2016	Intensive vs Standard Blood Pressure Control and Cardiovascular Disease Outcomes in Adults Aged â‰¥75 Years: A Randomized Clinical Trial.	The appropriate treatment target for systolic blood pressure (SBP) in older patients with hypertension remains uncertain. To evaluate the effects of intensive (&lt;120 mm Hg) compared with standard (&lt;140 mm Hg) SBP targets in persons aged 75 years or older with hypertension but without diabetes. A multicenter, randomized clinical trial of patients aged 75 years or older who participated in the…	JAMA	Journal Article	Multicenter Study	10.1001/jama.2016.7050	Conflict of Interest Disclosures: The authors have completed and submitted the ICMJE Form for Disclosure of Potential Conflicts of Interest. Dr Williamson reported receiving nonfinancial support from Takeda Pharmaceuticals and Arbor Pharmaceuticals during the conduct of the study. Dr Kitzman reported receiving personal fees from Merck, Forest Labs, and Abbvie; personal fees and other from Gilead …	AB Laboratories	N
27206569	Weinstein, Jodi J; Chohan, Muhammad O; Slifstein, Mark; Kegeles, Lawrence S; Moore, Holly; Abi-Dargham, Anissa	Department of Psychiatry, Columbia University, New York; Divisions of Translational Imaging, New York State Psychiatric Institute, New York, New York. Electronic address: jodi.j.weinstein@aya.yale.edu. / Integrative Neuroscience, New York State Psychiatric Institute, New York, New York. / Department of Psychiatry, Columbia University, New York; Divisions of Translational Imaging, New York State P…	2017	Pathway-Specific Dopamine Abnormalities in Schizophrenia.	In light of the clinical evidence implicating dopamine in schizophrenia and the prominent hypotheses put forth regarding alterations in dopaminergic transmission in this disease, molecular imaging has been used to examine multiple aspects of the dopaminergic system. We review the imaging methods used and compare the findings across the different molecular targets. Findings have converged to sugge…	Biological psychiatry	Journal Article	Review	10.1016/j.biopsych.2016.03.2104	Dr. Kegeles has received research support from Amgen. Dr. Slifstein has received research support from Forest Laboratories, Pierre-Fabre, CHDI, and Otsuka and has provided consultation for Amgen. Dr. Abi-Dargham has received research support from Takeda and Forest Pharmaceuticals and has served on advisory boards for Roche, Forum, and Otsuka. Drs. Moore, Chohan, and Weinstein report no biomedical…	AB Laboratories	N
27278957	Anastassopoulos, Kathryn; Farraye, Francis A; Knight, Tyler; Colman, Sam; Cleveland, Mark vB; Pelham, Russell W	Health Economics and Outcomes Research, Covance Market Access Services Inc., Gaithersburg, MD, USA. / Section of Gastroenterology, Boston Medical Center, Boston University School of Medicine, Boston, MA, USA. / Health Economics and Outcomes Research, Covance Market Access Services Inc., Gaithersburg, MD, USA. / Health Economics and Outcomes Research, Covance Market Access Services Inc., Gaithersb…	2016	A Comparative Study of Treatment-Emergent Adverse Events Following Use of Common Bowel Preparations Among a Colonoscopy Screening Population: Results from a Post-Marketing Observational Study.	Colonoscopy may be one of the most frequent elective procedures in older adults and is associated with a low occurrence of complications. However, reduction of risks attributable to the bowel preparation may be achieved with the use of effective and safer products. The aim of this study was to examine the incidence of treatment-emergent adverse events (TEAEs) associated with SUPREP(Â®) [oral sulf…	Digestive diseases and sciences	Comparative Study	Journal Article	10.1007/s10620-016-4214-2	Braintree Laboratories, Inc. (Braintree) sponsored this research. Covance Inc. received funding for this work. Authors include employees from Braintree, Covance Inc., and Francis A. Farraye, MD, MSc, based on their roles in study design; analysis and interpretation of data; writing and revising the manuscript; and the decision to submit the manuscript for publication. MC and RP are employees of B…	AB Laboratories	N
27295401	Sharma, Anup; Satterthwaite, Theodore D; Vandekar, Lillie; Katchmar, Natalie; Daldal, Aylin; Ruparel, Kosha; Elliott, Mark A; Baldassano, Claudia; Thase, Michael E; Gur, Raquel E; Kable, Joseph W; Wolf, Daniel H	Department of Psychiatry, University of Pennsylvania, Philadelphia, PA 19104, USA. Electronic address: anup@mail.med.upenn.edu. / Department of Psychiatry, University of Pennsylvania, Philadelphia, PA 19104, USA. / Department of Psychiatry, University of Pennsylvania, Philadelphia, PA 19104, USA. / Department of Psychiatry, University of Pennsylvania, Philadelphia, PA 19104, USA. / Department of …	2016	Divergent relationship of depression severity to social reward responses among patients with bipolar versus unipolar depression.	Neuroimaging studies of mood disorders demonstrate abnormalities in brain regions implicated in reward processing. However, there is a paucity of research investigating how social rewards affect reward circuit activity in these disorders. Here, we evaluated the relationship of both diagnostic category and dimensional depression severity to reward system function in bipolar and unipolar depression…	Psychiatry research. Neuroimaging	Journal Article	EMPTY	10.1016/j.pscychresns.2016.06.003	The authors declare no conflict of interest. Dr. Thase reports no conflicts directly pertaining to this research. Over the past 36 months, he reports the following relationships: Alkermes, AstraZeneca, Bristol-Myers Squibb, Cerecor, Eli Lilly, Dey Pharma, Forest Laboratories, Gerson Lehman Group, Guidepoint Global, H. Lundbeck A/S, MedAvante, Merck, Neuronetics, Otsuka, Ortho-McNeil, Pamlab, Pfiz…	AB Laboratories	N
27316905	Kesby, James P; Markou, Athina; Semenova, Svetlana	Department of Psychiatry, University of California San Diego, La Jolla, CA, USA; Queensland Brain Institute, The University of Queensland, St. Lucia, Qld, Australia. / Department of Psychiatry, University of California San Diego, La Jolla, CA, USA. / Department of Psychiatry, University of California San Diego, La Jolla, CA, USA. Electronic address: ssemenova@ucsd.edu.	2016	The effects of HIV-1 regulatory TAT protein expression on brain reward function, response to psychostimulants and delay-dependent memory in mice.	Depression and psychostimulant abuse are common comorbidities among humans with immunodeficiency virus (HIV) disease. The HIV regulatory protein TAT is one of multiple HIV-related proteins associated with HIV-induced neurotoxicity. TAT-induced dysfunction of dopamine and serotonin systems in corticolimbic brain areas may result in impaired reward function, thus, contributing to depressive symptom…	Neuropharmacology	Journal Article	Research Support, N.I.H., Extramural	10.1016/j.neuropharm.2016.06.011	Conflict of Interest Statement AM has received contract research support from Forest Laboratories and Astra-Zeneca and consulting fees from AbbVie during the past 2 years. AM and SS have a patent on metabotropic glutamate compound use for the treatment of nicotine dependence, unrelated to the present research. JPK, AM and SS have no competing financial interests in relation to the work described.	AB Laboratories	N
27343026	Gawlinski, Pawel; Posmyk, Renata; Gambin, Tomasz; Sielicka, Danuta; Chorazy, Monika; Nowakowska, Beata; Jhangiani, Shalini N; Muzny, Donna M; Bekiesinska-Figatowska, Monika; Bal, Jerzy; Boerwinkle, Eric; Gibbs, Richard A; Lupski, James R; Wiszniewski, Wojciech	Department of Medical Genetics, Institute of Mother and Child, Warsaw, Poland. / Department of Clinical Genetics, Podlaskie Medical Center, Bialystok, Poland. / Department of Medical Genetics, Institute of Mother and Child, Warsaw, Poland; Institute of Computer Science, Warsaw University of Technology, Warsaw, Poland. / Department of Pediatric Ophthalmology, Children's University Hospital, Bialys…	2016	PEHO Syndrome May Represent Phenotypic Expansion at the Severe End of the Early-Onset Encephalopathies.	Progressive encephalopathy with edema, hypsarrhythmia and optic atrophy (PEHO) syndrome is a distinct neurodevelopmental disorder. Patients without optic nerve atrophy and brain imaging abnormalities but fulfilling other PEHO criteria are often described as a PEHO-like syndrome. The molecular bases of both clinically defined conditions remain unknown in spite of the widespread application of geno…	Pediatric neurology	Case Reports	Journal Article	10.1016/j.pediatrneurol.2016.03.011	J.R.L. has stock ownership in 23andMe and Lasergen and is a paid consultant for Regeneron. J.R.L. is a coinventor on multiple U.S. and European patents related to molecular diagnostics for inherited neuropathies, eye diseases, and bacterial genomic fingerprinting. The Department of Molecular and Human Genetics at Baylor College of Medicine derives revenue from the chromosomal microarray analysis …	AB Laboratories	N
27386852	Yuan, Bo; Neira, Juanita; Gu, Shen; Harel, Tamar; Liu, Pengfei; BriceÃ±o, Ignacio; Elsea, Sarah H; GÃ³mez, Alberto; Potocki, Lorraine; Lupski, James R	Department of Molecular and Human Genetics, Baylor College of Medicine, Houston, TX, 77030, USA. / Department of Molecular and Human Genetics, Baylor College of Medicine, Houston, TX, 77030, USA. / Department of Molecular and Human Genetics, Baylor College of Medicine, Houston, TX, 77030, USA. / Department of Molecular and Human Genetics, Baylor College of Medicine, Houston, TX, 77030, USA. / Dep…	2016	Nonrecurrent PMP22-RAI1 contiguous gene deletions arise from replication-based mechanisms and result in Smith-Magenis syndrome with evident peripheral neuropathy.	Hereditary neuropathy with liability to pressure palsies (HNPP) and Smith-Magenis syndrome (SMS) are genomic disorders associated with deletion copy number variants involving chromosome 17p12 and 17p11.2, respectively. Nonallelic homologous recombination (NAHR)-mediated recurrent deletions are responsible for the majority of HNPP and SMS cases; the rearrangement products encompass the key dosage-…	Human genetics	Journal Article	EMPTY	10.1007/s00439-016-1703-5	statement J.R.L. has stock ownership in 23andMe, is a paid consultant for Regeneron Pharmaceuticals, has stock options in Lasergen Inc., is a member of the Scientific Advisory Board of Baylor Miraca Genetics Laboratories, and is a co-inventor on multiple United States and European patents related to molecular diagnostics for inherited neuropathies, eye diseases and bacterial genomic fingerprintin…	AB Laboratories	N
27537107	Zhang, Chunwei; Tatham, Andrew J; Abe, Ricardo Y; Hammel, Na'ama; Belghith, Akram; Weinreb, Robert N; Medeiros, Felipe A; Liebmann, Jeffrey M; Girkin, Christopher A; Zangwill, Linda M	Department of Ophthalmology, the First Affiliated Hospital, Harbin Medical University, Harbin, China. / Hamilton Glaucoma Center, Department of Ophthalmology and Shiley Eye Institute, University of California San Diego, San Diego, United States of America. / Hamilton Glaucoma Center, Department of Ophthalmology and Shiley Eye Institute, University of California San Diego, San Diego, United States…	2016	Macular Ganglion Cell Inner Plexiform Layer Thickness in Glaucomatous Eyes with Localized Retinal Nerve Fiber Layer Defects.	To investigate macular ganglion cell-inner plexiform layer (mGCIPL) thickness in glaucomatous eyes with visible localized retinal nerve fiber layer (RNFL) defects on stereophotographs. 112 healthy and 149 glaucomatous eyes from the Diagnostic Innovations in Glaucoma Study (DIGS) and the African Descent and Glaucoma Evaluation Study (ADAGES) subjects had standard automated perimetry (SAP), optical…	PloS one	Journal Article	EMPTY	10.1371/journal.pone.0160549	Competing Interests: The authors have the following interests. CZ – none; AJT – research support from Heidelberg Engineering; RYA – none; NH – none; RNW – F: Aerie, Carl Zeiss Meditec, Genentech, Heidelberg Engineering GmbH, Neurovision, Optovue, Topcon; C: Alcon, Allergan, Bausch & Lomb, Carl Zeiss Meditec, Topcon; FAM – F: Alcon Laboratories, Bausch & Lomb, Carl Zeiss Meditec, Heidelberg Engine…	AB Laboratories	N
27631535	Biagioli, Elena; Tarasco, Valentina; Lingua, Carla; Moja, Lorenzo; Savino, Francesco	Laboratory Methodology for Clinical Research, Istituto di Ricerche Farmacologiche Mario Negri IRCCS, Via La Masa, 19, Milan, Italy.	2016	Pain-relieving agents for infantile colic.	Infantile colic is a common disorder in the first months of life, affecting somewhere between 4% and 28% of infants worldwide, depending on geography and definitions used. Although it is self limiting and resolves by four months of age, colic is perceived by parents as a problem that requires action. Pain-relieving agents, such as drugs, sugars and herbal remedies, have been suggested as interven…	The Cochrane database of systematic reviews	Journal Article	Review	10.1002/14651858.CD009999.pub2	Elena Biagioli ‐ none known. Valentina Tarasco ‐ none known. Carla Lingua ‐ none known. Lorenzo Moja ‐ none known. Francesco Savino ‐ has received fees for scientific consultancy from Nestlé Italia Milano, Italy; HiPP GmbH & Co Vertrieb KG, Germany and Danone Trading BV, Amsterdam. FS receives royalties from Springer for the book Nutrizione Parenterale in Pediatria. FS declares that the book does…	AB Laboratories	N
27761677	Brubaker, S; Lotherington, K; Zhao, Jie; Hamilton, B; Rockl, G; Duong, A; Garibaldi, A; Simunovic, N; Alsop, D; Dao, D; Bessemer, R; Ayeni, O R; Appleby, Amber; Brubaker, Scott; Callum, Jeannie; Dowling, Graeme; Eastlund, Ted; Fearon, Margaret; Germain, Marc; Johnston, Cynthia; Lotherington, Ken; McTaggart, Ken; Mohr, Jim; Preiksaitis, Jutta; Strong, Michael; Winters, Martell; Young, Kimberly; Zh…	American Association of Tissue Banks, 8200 Greensboro Drive, Suite 320, Mclean, VA, 22102, USA. / Canadian Blood Services, 270 John Savage Ave., Dartmouth, NS, B3B 0H7, Canada. / Comprehensive Tissue Centre, 11402 University Avenue, Edmonton, AB, T6G 2J3, Canada. / Musculoskeletal Transplant Foundation, 125 May St., Suite 300, Edison, NJ, 08837, USA. / Southern Alberta Tissue Program, Foothills M…	2016	Tissue recovery practices and bioburden: a systematic review.	For successful transplantation, allografts should be free of microorganisms that may cause harm to the allograft recipient. Before or during recovery and subsequent processing, tissues can become contaminated. Effective tissue recovery methods, such as minimizing recovery times (&lt;24Â h after death) and the number of experienced personnel performing recovery, are examples of factors that can af…	Cell and tissue banking	Journal Article	Review	10.1007/s10561-016-9590-5	Compliance with ethical standardsConflict of interestNo conflicts-of-interest were identified on disclosure forms completed by members of the Committee.Bioburden Steering Committee Membership ListAmber Appleby B.Sc. (Canadian Blood Services), Scott Brubaker (American Association of Tissue Banks), Jeannie Callum, MD, FRCPC (Sunnybrook Health Sciences Centre Blood and Tissue Bank), Graeme Dowling, …	AB Laboratories	N
27932068	Rudin, Charles M; Pietanza, M Catherine; Bauer, Todd M; Ready, Neal; Morgensztern, Daniel; Glisson, Bonnie S; Byers, Lauren A; Johnson, Melissa L; Burris, Howard A; Robert, Francisco; Han, Tae H; Bheddah, Sheila; Theiss, Noah; Watson, Sky; Mathur, Deepan; Vennapusa, Bharathi; Zayed, Hany; Lally, Satwant; Strickland, Donald K; Govindan, Ramaswamy; Dylla, Scott J; Peng, Stanford L; Spigel, David R	Memorial Sloan Kettering Cancer Center, New York, NY, USA. Electronic address: rudinc@mskcc.org. / Memorial Sloan Kettering Cancer Center, New York, NY, USA. / Tennessee Oncology PLLC, Nashville, TN, USA; Sarah Cannon Research Institute, Nashville, TN, USA. / Duke University Medical Center, Durham, NC, USA. / Washington University School of Medicine in St Louis, St Louis, MO, USA. / University of…	2017	Rovalpituzumab tesirine, a DLL3-targeted antibody-drug conjugate, in recurrent small-cell lung cancer: a first-in-human, first-in-class, open-label, phase 1 study.	Rovalpituzumab tesirine is a first-in-class antibody-drug conjugate directed against delta-like protein 3 (DLL3), a novel target identified in tumour-initiating cells and expressed in more than 80% of patients with small-cell lung cancer. We aimed to assess the safety and activity of rovalpituzumab tesirine in patients who progressed after one or more previous regimen. We conducted a phase 1 open…	The Lancet. Oncology	Clinical Trial, Phase I	Journal Article	10.1016/S1470-2045(16)30565-4	Declaration of interests CMR reports consulting fees from Bristol-Myers Squibb, Medivation, and Novartis, outside the published work. MCP reports consulting fees from Celgene, Abbvie, Clovis, Novartis, and Bristol-Myers Squibb; and is currently employed by Merck Research Laboratories, outside the submitted work. DMo reports personal fees from Celgene, Heat Biologics, Bristol-Myers Squibb, and Gen…	AB Laboratories	N
28081568	Brooks, Marjory B; Turk, James R; Guerrero, Abraham; Narayanan, Padma K; Nolan, John P; Besteman, Elizabeth G; Wilson, Dennis W; Thomas, Roberta A; Fishman, Cindy E; Thompson, Karol L; Ellinger-Ziegelbauer, Heidrun; Pierson, Jennifer B; Paulman, April; Chiang, Alan Y; Schultze, Albert E	Comparative Coagulation Section, Department of Population Medicine and Diagnostic Sciences, Cornell University, Ithaca, NY, United States of America. / Comparative Biology and Safety Sciences, Amgen Inc., Thousand Oaks, CA, United States of America. / Comparative Biology and Safety Sciences, Amgen Inc., Thousand Oaks, CA, United States of America. / Comparative Biology and Safety Sciences, Amgen …	2017	Non-Lethal Endotoxin Injection: A Rat Model of Hypercoagulability.	Systemic inflammation co-activates coagulation, which unchecked culminates in a lethal syndrome of multi-organ microvascular thrombosis known as disseminated intravascular coagulation (DIC). We studied an endotoxin-induced inflammatory state in rats to identify biomarkers of hemostatic imbalance favoring hypercoagulability. Intraperitoneal injection of LPS at 15 mg/kg body weight resulted in peri…	PloS one	Journal Article	EMPTY	10.1371/journal.pone.0169976	Lilly supported the in-life phase of this study by contracting for laboratories services, animals and reagents at the Covance facility in Greenfield, IN. All other work was provided in-kind by the ILSI HESI Cardiac Safety Committee Cardiac Biomarkers Working Group, which is supported by sponsorships from member companies. HESIâ€™s scientific initiatives are primarily supported by the in-kind cont…	AB Laboratories	N
28166110	Duma, Andreas; Pal, Swatilika; Johnston, Joshua; Helwani, Mohammad A; Bhat, Adithya; Gill, Bali; Rosenkvist, Jessica; Cartmill, Christopher; Brown, Frank; Miller, J Philip; Scott, Mitchell G; Sanchez-Conde, Francisco; Jarvis, Michael; Farber, Nuri B; Zorumski, Charles F; Conway, Charles; Nagele, Peter	From the Division of Clinical and Translational Research, Department of Anesthesiology (A.D., S.P., J.J., M.A.H., A.B., B.G., C.Cartmill, F.B., F.S.-C., P.N.), Department of Psychiatry (J.R., M.J., N.B.F., C.F.Z., C.Conway), Division of Biostatistics (J.P.M.), Department of Pathology and Immunology (M.G.S.), and Taylor Family Institute for Innovative Psychiatric Research (N.B.F., C.F.Z., C.Conway…	2017	High-sensitivity Cardiac Troponin Elevation after Electroconvulsive Therapy: A Prospective, Observational Cohort Study.	While electroconvulsive therapy is widely regarded as a lifesaving and safe procedure, evidence regarding its effects on myocardial cell injury is sparse. The objective of this investigation was to determine the incidence and magnitude of new cardiac troponin elevation after electroconvulsive therapy using a novel high-sensitivity cardiac troponin I assay. This was a prospective cohort study in a…	Anesthesiology	Journal Article	Observational Study	10.1097/ALN.0000000000001531	Conflicts of Interest and Source of Funding: Nagele: Dr. Nagele has filed for intellectual property protection related to the use of nitrous oxide in major depression. He has received research funding and speaker fees from Roche Diagnostics (Indianapolis, IN) and research funding from Abbott Diagnostics (Abbott Park, Illinois). He is currently supported by the Stanley Medical Research Institute (…	AB Laboratories, High Park[Conflict of Interest Statements]	N
28364091	Upadhya, Bharathi; Rocco, Michael; Lewis, Cora E; Oparil, Suzanne; Lovato, Laura C; Cushman, William C; Bates, Jeffrey T; Bello, Natalie A; Aurigemma, Gerard; Fine, Lawrence J; Johnson, Karen C; Rodriguez, Carlos J; Raj, Dominic S; Rastogi, Anjay; Tamariz, Leonardo; Wiggers, Alan; Kitzman, Dalane W	From the Cardiovascular Medicine Section (B.U., C.J.R., D.W.K.), Nephrology Section, Department of Internal Medicine (M.R.), and Biostatistics (L.C.L.), Wake Forest School of Medicine, Winston-Salem, NC; Division of Preventive Medicine (C.E.L.) and Division of Cardiovascular Disease (S.O.), Department of Medicine, University of Alabama, Birmingham; Preventive Medicine Section, Veterans Affairs Me…	2017	Effect of Intensive Blood Pressure Treatment on Heart Failure Events in the Systolic Blood Pressure Reduction Intervention Trial.	Acute decompensated heart failure (ADHF) was a frequent common outcome in SPRINT (Systolic Blood Pressure Intervention Trial). We examined whether there was differential reduction in ADHF events from intensive blood pressure [BP] treatment among the 6 key, prespecified subgroups in SPRINT: age â‰¥75 years, prior cardiovascular disease, chronic kidney disease, women, black race, and 3 levels of ba…	Circulation. Heart failure	Journal Article	Randomized Controlled Trial	10.1161/CIRCHEARTFAILURE.116.003613	Conflict of Interest Disclosures: The authors have completed and submitted the ICMJE Form for Disclosure of Potential Conflicts of Interest. Dr Kitzman reported receiving personal fees from Merck, Forest Labs, and Abbvie; personal fees and other from Gilead and Relypsa; and grants from Novartis outside the submitted work. Dr Oparil reported receiving personal fees from Forest Laboratories Inc; gr…	AB Laboratories	N
28427233	Perricone, Margherita; Palandri, Francesca; Ottaviani, Emanuela; Angelini, Mario; Bagli, Laura; Bellesia, Enrica; Donati, Meris; Gemmati, Donato; Zucchini, Patrizia; Mancini, Stefania; Marchica, Valentina; Trubini, Serena; De Matteis, Giovanna; Di Zacomo, Silvia; Favarato, MosÃ¨; Fioroni, Annamaria; Bolzonella, Caterina; Maccari, Giorgia; Navaglia, Filippo; Gatti, Daniela; Toffolatti, Luisa; Orla…	Department of Experimental, Diagnostic and Specialty Medicine, Institute of Hematology 'L. and A. SerÃ gnoli', University of Bologna, S. Orsola-Malpighi Hospital, Bologna, Italy. / Department of Experimental, Diagnostic and Specialty Medicine, Institute of Hematology 'L. and A. SerÃ gnoli', University of Bologna, S. Orsola-Malpighi Hospital, Bologna, Italy. / Department of Experimental, Diagnosti…	2017	Assessment of the interlaboratory variability and robustness of JAK2V617F mutation assays: A study involving a consortium of 19 Italian laboratories.	To date, a plenty of techniques for the detection of JAK2V617F is used over different laboratories, with substantial differences in specificity and sensitivity. Therefore, to provide reliable and comparable results, the standardization of molecular techniques is mandatory.A network of 19 centers was established to 1) evaluate the inter- and intra-laboratory variability in JAK2V617F quantification…	Oncotarget	Journal Article	EMPTY	10.18632/oncotarget.15940	CONFLICTS OF INTEREST L. Orlandi, F. Cassavia and F. Orsini are employed by Werfen; V. Laloux is employed by QIAGEN. None of the co-authors, participating laboratories or institutions received any payments for being involved in this study.	AB Laboratories	N
28453911	Velec, Michael; Moseley, Joanne L; Svensson, Stina; HÃ¥rdemark, BjÃ¶rn; Jaffray, David A; Brock, Kristy K	Techna Institute and Princess Margaret Cancer Centre, University Health Network, Toronto, M5G 2M9, Canada. / Techna Institute and Princess Margaret Cancer Centre, University Health Network, Toronto, M5G 2M9, Canada. / RaySearch Laboratories AB, SveavÃ¤gen 44, SE-103 65, Stockholm, Sweden. / RaySearch Laboratories AB, SveavÃ¤gen 44, SE-103 65, Stockholm, Sweden. / Techna Institute and Princess Mar…	2017	Validation of biomechanical deformable image registration in the abdomen, thorax, and pelvis in a commercial radiotherapy treatment planning system.	The accuracy of deformable image registration tools can vary widely between imaging modalities and specific implementations of the same algorithms. A biomechanical model-based algorithm initially developed in-house at an academic institution was translated into a commercial radiotherapy treatment planning system and validated for multiple imaging modalities and anatomic sites. Biomechanical defor…	Medical physics	Journal Article	EMPTY	10.1002/mp.12307	Conflict of Interest: K.K. Brock, J.L. Moseley and D.A. Jaffray have a licensing agreement with RaySearch Laboratories for the deformable registration technology in this study. S. Svensson and B. Hårdemark are employees of RaySearch Laboratories.	AB Laboratories	N
28497221	Reinisch, Walter; Jahnsen, JÃ¸rgen; Schreiber, Stefan; Danese, Silvio; PanÃ©s, JuliÃ¡n; Balsa, Alejandro; Park, Won; Kim, JiSoo; Lee, Jee Un; Yoo, Dae Hyun	Division of Gastroenterology, Department of Medicine, McMaster University, Hamilton, ON, Canada. / Division of Gastroenterology and Hepatology, Medical University of Vienna, Vienna, Austria. / Department of Gastroenterology, Akershus University Hospital, LÃ¸renskog, Norway. / Institute of Clinical Medicine, University of Oslo, Oslo, Norway. / Klinik fÃ¼r Innere Medizin I, UniversitÃ¤tsklinikum Sc…	2017	Evaluation of the Cross-reactivity of Antidrug Antibodies to CT-P13 and Infliximab Reference Product (Remicade): An Analysis Using Immunoassays Tagged with Both Agents.	During two pivotal clinical trials of the infliximab biosimilar CT-P13 (PLANETAS and PLANETRA), antidrug antibodies (ADAs) and neutralising antibodies (NAbs) were detected in the sera of patients treated with CT-P13 and the reference product (RP; Remicade). The aim was to assess the comparability of Remicade- and CT-P13-tagged immunoassays for the detection of ADAs and NAbs using data from these …	BioDrugs : clinical immunotherapeutics, biopharmaceuticals and gene therapy	Journal Article	EMPTY	10.1007/s40259-017-0219-4	This work was funded by CELLTRION Inc. (Incheon, Republic of Korea). Medical writing support was provided by Joanna Chapman PhD, Alice Wareham PhD (Aspire Scientific Ltd, Bollington, UK) and SuYeon Kim (CELLTRION Healthcare Co., Ltd, Incheon, Republic of Korea) and funded by CELLTRION Healthcare Co., Ltd (Incheon, Republic of Korea). Conflicts of interest WR has served as a speaker, a consultant,…	AB Laboratories	N
28526761	Hansen-Kiss, Emily; Beinkampen, Sarah; Adler, Brent; Frazier, Thomas; Prior, Thomas; Erdman, Steven; Eng, Charis; Herman, Gail	Center for Molecular and Human Genetics, Nationwide Children's Hospital, Westerville, Ohio, USA. / Center for Molecular and Human Genetics, The Research Institute at Nationwide Children's Hospital, Columbus, Ohio, USA. / Department of Radiology, The Ohio State University, Columbus, Ohio, USA. / Center for Autism, Cleveland Clinic Children's, Cleveland, Ohio, USA. / Department of Medical Genetics,…	2017	A retrospective chart review of the features of PTEN hamartoma tumour syndrome in children.	It is recognised that 5% - 10 % of children with macrocephaly and autism spectrum disorder (ASD) and/or intellectual disability (ID) have a heterozygous pathogenic mutation in the PTEN tumour suppressor gene that is associated with PTEN hamartoma tumour syndrome. However, the clinical features and course in children with a pathogenic PTEN mutation are unclear and have not been well documented. We…	Journal of medical genetics	Journal Article	EMPTY	10.1136/jmedgenet-2016-104484	Competing interests: EHK, TP, SB, SE, BA, CE and GH declare relevant no conflicts of interest. TF has received federal funding or research support from, acted as a consultant to, received travel support from and/or received a speakerâ€™s honorarium from the Cole Family Research Fund, Simons Foundation, Ingalls Foundation, Forest Laboratories, Ecoeos, IntegraGen, Kugona LLC, Shire Development, Bri…	AB Laboratories	N
28529307	Delgado-Calle, J; Anderson, J; Cregor, M D; Condon, K W; Kuhstoss, S A; Plotkin, L I; Bellido, T; Roodman, G D	Department of Anatomy and Cell Biology, Indiana University, Indianapolis, IN, USA. / Roudebush Veterans Administration Medical Center, Indianapolis, IN, USA. / Division of Hematology/Oncology, Department of Medicine, Indiana University, Indianapolis, IN, USA. / Department of Anatomy and Cell Biology, Indiana University, Indianapolis, IN, USA. / Department of Anatomy and Cell Biology, Indiana Univ…	2017	Genetic deletion of Sost or pharmacological inhibition of sclerostin prevent multiple myeloma-induced bone disease without affecting tumor growth.	Multiple myeloma (MM) causes lytic bone lesions due to increased bone resorption and concomitant marked suppression of bone formation. Sclerostin (Scl), an osteocyte-derived inhibitor of Wnt/Î²-catenin signaling, is elevated in MM patient sera and increased in osteocytes in MM-bearing mice. We show here that genetic deletion of Sost, the gene encoding Scl, prevented MM-induced bone disease in an …	Leukemia	Journal Article	EMPTY	10.1038/leu.2017.152	Competing financial interest G.D.R. has received consulting honoraria from Amgen Inc. S.A.K is an employee of Lilly Research Laboratories. The remaining authors declare no competing financial interests. Conflict of interest G.D.R. has received consulting honoraria from Amgen Inc. S.A.K is an employee of Lilly Research Laboratories. The remaining authors declare no competing financial interests.	AB Laboratories	N
28639239	Ma, Wanlong; Brodie, Steven; Agersborg, Sally; Funari, Vincent A; Albitar, Maher	NeoGenomics Laboratories, 31 Columbia, Aliso Viejo, CA, 92656, USA. / NeoGenomics Laboratories, 31 Columbia, Aliso Viejo, CA, 92656, USA. / NeoGenomics Laboratories, 31 Columbia, Aliso Viejo, CA, 92656, USA. / NeoGenomics Laboratories, 31 Columbia, Aliso Viejo, CA, 92656, USA. / NeoGenomics Laboratories, 31 Columbia, Aliso Viejo, CA, 92656, USA. malbitar@neogenomics.com.	2017	Significant Improvement in Detecting BRAF, KRAS, and EGFR Mutations Using Next-Generation Sequencing as Compared with FDA-Cleared Kits.	We compared mutations detected in EGFR, KRAS, and BRAF genes using next-generation sequencing (NGS) and confirmed by Sanger sequencing with mutations that could be detected by FDA-cleared testing kits. Paraffin-embedded tissue from 822 patients was tested for mutations in EGFR, KRAS, and BRAF by NGS. Sanger sequencing of hot spots was used with locked nucleic acid to increase sensitivity for spec…	Molecular diagnosis &amp; therapy	Comparative Study	Journal Article	10.1007/s40291-017-0290-z	Conflict of interest All authors (WM, SB, SA, VAF and MA) are employed by a diagnostic company that offers clinical testing (NeoGenomics Laboratories). Funding All funding was provided by NeoGenomics Laboratories Ethical approval and informed consent Work was performed after obtaining IRB approval.	AB Laboratories	N
28663518	Nixon, Ralph A	Center for Dementia Research, Nathan S. Kline Institute, Orangeburg, New York, USA; ralph.nixon@nki.rfmh.org. / Department of Psychiatry and Department of Cell Biology, New York University Langone Medical Center, New York, New York, USA ralph.nixon@nki.rfmh.org.	2017	Amyloid precursor protein and endosomal-lysosomal dysfunction in Alzheimer's disease: inseparable partners in a multifactorial disease.	Abnormalities of the endosomal-lysosomal network (ELN) are a signature feature of Alzheimer's disease (AD). These include the earliest known cytopathology that is specific to AD and that affects endosomes and induces the progressive failure of lysosomes, each of which are directly linked by distinct mechanisms to neurodegeneration. The origins of ELN dysfunction and Î²-amyloidogenesis closely ove…	FASEB journal : official publication of the Federation of American Societies for Experimental Biology	Journal Article	Review	10.1096/fj.201700359	Research from R.A.N. laboratories is supported by the U.S. National Institutes of Health, National Institute on Aging. Contributions of Martin Berg (Center for Dementia Research, Nathan S. Kline Institute) to manuscript preparation are gratefully acknowledged.	AB Laboratories	N
28679661	Shimizu, Fumitaka; Schaller, Kristin L; Owens, Gregory P; Cotleur, Anne C; Kellner, Debra; Takeshita, Yukio; Obermeier, Birgit; Kryzer, Thomas J; Sano, Yasuteru; Kanda, Takashi; Lennon, Vanda A; Ransohoff, Richard M; Bennett, Jeffrey L	Department of Neurology and Clinical Neuroscience, Yamaguchi University Graduate School of Medicine, Minamikogushi, Ube, Yamaguchi 7558505, Japan. / Departments of Neurology and Ophthalmology, Program in Neuroscience, University of Colorado Denver School of Medicine, Aurora, CO 80045, USA. / Departments of Neurology and Ophthalmology, Program in Neuroscience, University of Colorado Denver School …	2017	Glucose-regulated protein 78 autoantibody associates with blood-brain barrier disruption in neuromyelitis optica.	Neuromyelitis optica (NMO) is an inflammatory disorder mediated by antibodies to aquaporin-4 (AQP4) with prominent blood-brain barrier (BBB) breakdown in the acute phase of the disease. Anti-AQP4 antibodies are produced mainly in the periphery, yet they target the astrocyte perivascular end feet behind the BBB. We reasoned that an endothelial cell-targeted autoantibody might promote BBB transit o…	Science translational medicine	Journal Article	EMPTY	10.1126/scitranslmed.aai9111	Competing interests: F.S., D.K., A.C.C., B.O., and R.M.R. are employees of Biogen, Cambridge, MA. Biogen and the University of Colorado have filed a provisional patent application. V.A.L. and T.J.K. have received royalties exceeding the federal threshold for significant financial interest from the licensing of a patent relating to AQP4 Ab as marker for NMO. They receive no royalties from the sale…	AB Laboratories	N
28695366	Ballow, Mark; Wasserman, Richard L; Jolles, Stephen; Chapel, Helen; Berger, Mel; Misbah, Siraj A	Department of Pediatrics, Division of Allergy &amp; Immunology, The Johns Hopkins All Children's Hospital, Children's Research Institute, University of South Florida, 140 7th Ave South, St Petersburg, FL, 33701, USA. mballow@health.usf.edu. / Medical City Children's Hospital, Dallas, TX, USA. / Department of Immunology, University Hospital of Wales, Cardiff, UK. / Oxford University Hospitals, Uni…	2017	Assessment of Local Adverse Reactions to Subcutaneous Immunoglobulin (SCIG) in Clinical Trials.	No abstract available	Journal of clinical immunology	Letter	EMPTY	10.1007/s10875-017-0410-x	Mark Ballow received research grant from CSL Behring (61198060) and an investigator for Grifols, speaker honorarium from American College of Allergy, Asthma and Immunology, Baxalta, Shire, advisory boards and consultant for CSL Behring, Shire, and Grifols, Data Safety Monitoring Boards – Prometic, Green Cross, CSL Behring. Richard L. Wasserman received a speaker honorarium from American College o…	AB Laboratories	N
28711472	Hamilton, Holly K; D'Souza, Deepak C; Ford, Judith M; Roach, Brian J; Kort, Naomi S; Ahn, Kyung-Heup; Bhakta, Savita; Ranganathan, Mohini; Mathalon, Daniel H	San Francisco VA Health Care System, 4150 Clement St 116D, San Francisco, CA 94121, USA; University of California, San Francisco, 401 Parnassus Ave, San Francisco, CA 94143, USA. / Veterans Affairs Connecticut Health Care System, 950 Campbell Ave, 116A, West Haven, CT 06516, USA; Yale University, 300 George St, Suite 901, New Haven, CT 06511, USA. / San Francisco VA Health Care System, 4150 Cleme…	2018	Interactive effects of an N-methyl-d-aspartate receptor antagonist and a nicotinic acetylcholine receptor agonist on mismatch negativity: Implications for schizophrenia.	N-methyl-d-aspartate glutamate receptor (NMDAR) hypofunction has been implicated in the pathophysiology of schizophrenia, including auditory processing abnormalities reflected by the mismatch negativity (MMN) event-related potential component. Evidence suggesting cognitive benefits from nicotine administration, together with the high rate of cigarette use in patients with schizophrenia, has stimu…	Schizophrenia research	Journal Article	Randomized Controlled Trial	10.1016/j.schres.2017.06.040	Conflicts of Interest Deepak C. D’Souza has in the past 3 years received or currently receives research grant support administered through Yale University School of Medicine from Astra Zeneca, Abbott Laboratories, Eli Lilly Inc., Organon, Pfizer Inc., and Sanofi; he is a consultant for Bristol Meyers-Squibb. Mohini Ranganathan has received in the past 3 years or currently receives research grant …	AB Laboratories	N
28742085	Luo, Xi; Rosenfeld, Jill A; Yamamoto, Shinya; Harel, Tamar; Zuo, Zhongyuan; Hall, Melissa; Wierenga, Klaas J; Pastore, Matthew T; Bartholomew, Dennis; Delgado, Mauricio R; Rotenberg, Joshua; Lewis, Richard Alan; Emrick, Lisa; Bacino, Carlos A; Eldomery, Mohammad K; Coban Akdemir, Zeynep; Xia, Fan; Yang, Yaping; Lalani, Seema R; Lotze, Timothy; Lupski, James R; Lee, Brendan; Bellen, Hugo J; Wangle…	Department of Molecular and Human Genetics, Baylor College of Medicine, Houston, TX, United States of America. / Department of Molecular and Human Genetics, Baylor College of Medicine, Houston, TX, United States of America. / Department of Molecular and Human Genetics, Baylor College of Medicine, Houston, TX, United States of America. / Jan and Dan Duncan Neurological Research Institute, Texas Ch…	2017	Clinically severe CACNA1A alleles affect synaptic function and neurodegeneration differentially.	Dominant mutations in CACNA1A, encoding the Î±-1A subunit of the neuronal P/Q type voltage-dependent Ca2+ channel, can cause diverse neurological phenotypes. Rare cases of markedly severe early onset developmental delay and congenital ataxia can be due to de novo CACNA1A missense alleles, with variants affecting the S4 transmembrane segments of the channel, some of which are reported to be loss-o…	PLoS genetics	Case Reports	Journal Article	10.1371/journal.pgen.1006905	The Department of Molecular and Human Genetics at Baylor College of Medicine derives revenue from molecular testing offered at the Baylor Genetics Laboratories. JRL has stock ownership in 23 and Me, is a paid consultant for Regeneron Pharmaceuticals, has stock options in Lasergen, Inc., and is a co-inventor on multiple United States and European patents related to molecular diagnostics for inheri…	AB Laboratories	N
28819193	Pierzynowski, Stefan G; Goncharova, Kateryna; Gregory, Peter C; WestrÃ¶m, BjÃ¶rn; Podpryatov, Sergiy E; Podpriatov, Sergii S; WoliÅ„ski, JarosÅ‚aw; Repich, Hlib; Wierup, Nils; Lozinska, Liudmyla	Department of Biology, Lund University, 22362, Lund, Sweden. stefan.pierzynowski@biol.lu.se. / Innovation Centre - STB, 83110, Tczew, Poland. stefan.pierzynowski@biol.lu.se. / Anara, 23132, Trelleborg, Sweden. stefan.pierzynowski@biol.lu.se. / Department of Biology, Institute Rural Medicine, 20722, Lublin, Poland. stefan.pierzynowski@biol.lu.se. / Department of Biology, Lund University, 22362, Lu…	2017	Experiments suggesting extra-digestive effects of enteral pancreatic amylase and its peptides on glucose homeostasis in a pig model.	The studies presented were designed to highlight the impact of pancreatic enzymes on glycemic control and insulin response. Blood glucose and plasma insulin levels were monitored after intravenous, oral or direct gut glucose tolerance tests (GTT) in 6 pigs with an intact gastrointestinal tract and in 12 pigs following duodenal-jejunal bypass (DJB) surgery. In the intact pigs, pancreatic enzymes (…	Scientific reports	Journal Article	Research Support, Non-U.S. Gov't	10.1038/s41598-017-07387-2	Stefan Pierzynowski is the owner of Anara AB and Liudmyla Lozinska is employed by Anara AB, Sweden; while Peter C Gregory acts as a consult for Abbott Laboratories GmbH, Germany. The other authors have declared there are no competing financial interests as well as any conflicts of interest.	AB Laboratories	N
28885052	Tietjen, Gretchen E; Khubchandani, Jagdish; Herial, Nabeel; Palm-Meinders, Inge H; Koppen, Hille; Terwindt, Gisela M; van Buchem, Mark A; Launer, Lenore J; Ferrari, Michel D; Kruit, Mark C	1 University of Toledo Medical Center, Toledo, OH, USA. / 2 Ball State University, Muncie, IN, USA. / 3 Thomas Jefferson University, Philadelphia, PA, USA. / 4 Leiden University Medical Center, Leiden, Netherlands. / 4 Leiden University Medical Center, Leiden, Netherlands. / 4 Leiden University Medical Center, Leiden, Netherlands. / 4 Leiden University Medical Center, Leiden, Netherlands. / 5 Nat…	2018	Migraine and vascular disease biomarkers: A population-based case-control study.	Background The underpinnings of the migraine-stroke association remain uncertain, but endothelial activation is a potential mechanism. We evaluated the association of migraine and vascular disease biomarkers in a community-based population. Methods Participants (300 women, 117 men) were recruited as a part of the Dutch CAMERA 1 (Cerebral Abnormalities in Migraine, an Epidemiologic Risk Analysis) …	Cephalalgia : an international journal of headache	Journal Article	EMPTY	10.1177/0333102417698936	Conflicts of interest: GET has received grants from GlaxoSmithKline for research endeavors related to biomarkers. JK has received research funding from Merck Neuroscience Research Laboratories. HK has received consultancy or industry support from St. Jude Medical, Coherex, Allergan, Merck, Pfizer, GlaxoSmithKline. GMT reports grants and consultancy/industry support from Menarini, and independent …	AB Laboratories	N
28982740	Sandborn, William J; Lee, Scott D; Tarabar, Dino; Louis, Edouard; Klopocka, Maria; Klaus, Jochen; Reinisch, Walter; HÃ©buterne, Xavier; Park, Dong-Il; Schreiber, Stefan; Nayak, Satyaprakash; Ahmad, Alaa; Banerjee, Anindita; Brown, Lisa S; Cataldi, Fabio; Gorelick, Kenneth J; Cheng, John B; Hassan-Zahraee, Mina; Clare, Robert; D'Haens, Geert R	Department of Medicine, Division of Gastroenterology, University of California San Diego, La Jolla, California, USA. / Department of Medicine, Division of Gastroenterology, University of Washington, Seattle, Washington, USA. / Clinic of Gastroenterology and Hepatology, Military Medical Academy, Belgrade, Serbia. / Department of Gastroenterology, University Hospital CHU of Liege, LiÃ¨ge, Belgium. …	2018	Phase II evaluation of anti-MAdCAM antibody PF-00547659 in the treatment of Crohn's disease: report of the OPERA study.	This phase II, randomised, double-blind, placebo-controlled clinical trial was designed to evaluate the efficacy and safety of PF-00547659, a fully human monoclonal antibody that binds to human mucosal addressin cell adhesion molecule (MAdCAM) to selectively reduce lymphocyte homing to the intestinal tract, in patients with moderate-to-severe Crohn's disease (CD). Eligible adults were aged 18-75 …	Gut	Clinical Trial, Phase II	Journal Article	10.1136/gutjnl-2016-313457	Competing interests: WJS has received grant support, personal fees and non-financial support from Pfizer during the conduct of the study; grant support from Pfizer, Exact Sciences, Amgen, the American College of Gastroenterology and the Broad Foundation; grant support and personal fees from Prometheus Laboratories, AbbVie, Boehringer Ingelheim, Takeda, Atlantic Pharmaceuticals, Janssen, Bristol-M…	AB Laboratories	N
29110689	MÃ¼ller, Birgit S; Shih, Helen A; Efstathiou, Jason A; Bortfeld, Thomas; Craft, David	Department of Radiation Oncology, Massachusetts General Hospital, Harvard Medical School, Boston, MA, USA. birgit.mueller@tum.de. / Department of Radiation Oncology, Klinikum rechts der Isar, Technical University of Munich, Ismaninger StraÃŸe 22, 81675, Munich, Germany. birgit.mueller@tum.de. / Department of Physics, Technical University of Munich, Munich, Germany. birgit.mueller@tum.de. / Depart…	2017	Multicriteria plan optimization in the hands of physicians: a pilot study in prostate cancer and brain tumors.	The purpose of this study was to demonstrate the feasibility of physician driven planning in intensity modulated radiotherapy (IMRT) with a multicriteria optimization (MCO) treatment planning system and template based plan optimization. Exploiting the full planning potential of MCO navigation, this alternative planning approach intends to improve planning efficiency and individual plan quality. P…	Radiation oncology (London, England)	Journal Article	EMPTY	10.1186/s13014-017-0903-z	Ethics approval and consent to participate Not applicable Consent for publication Not applicable Competing interests The study was supported in part by a research grant from RaySearch Laboratories AB, Stockholm, Sweden (grants received by TB and DC). HS reports being an editor for the IJROBP. Publisher’s Note Springer Nature remains neutral with regard to jurisdictional claims in published maps a…	AB Laboratories	N
29158678	Munjal, Sagar; Bennett, Alix	Promius Pharma, Princeton, NJ, USA. / Promius Pharma, Princeton, NJ, USA.	2017	Efficacy and safety of DFN-15, an oral liquid formulation of celecoxib, in adults with migraine: a multicenter, randomized, placebo-controlled, double-blind, crossover study.	The objective of this proof-of-concept study was to assess the safety, efficacy, and potential for dose response of a new oral liquid formulation of celecoxib, DFN-15, in adults with migraine. Variability in patient-identified most bothersome symptom (MBS) across 3 migraine attacks was also evaluated. This was a randomized, placebo-controlled, double-blind, 3-treatment, 6-sequence, 3-period, cros…	Neuropsychiatric disease and treatment	Journal Article	EMPTY	10.2147/NDT.S151834	Disclosure SM and AB are employed by and own stock in Dr Reddyâ€™s Laboratories. The authors report no other conflicts of interest in this work.	AB Laboratories	N
29232958	Rodgers, Mary A; Vallari, Ana S; Yamaguchi, Julie; Holzmayer, Vera; Harris, Barbara; Toure-Kane, Coumba; Mboup, Souleymane; Badreddine, Samar; McArthur, Carole; Ndembi, Nicaise; Mbanya, Dora; Kaptue, Lazare; Cloherty, Gavin	1 Infectious Disease Research, Abbott Diagnostics , Abbott Park, Illinois. / 1 Infectious Disease Research, Abbott Diagnostics , Abbott Park, Illinois. / 1 Infectious Disease Research, Abbott Diagnostics , Abbott Park, Illinois. / 1 Infectious Disease Research, Abbott Diagnostics , Abbott Park, Illinois. / 1 Infectious Disease Research, Abbott Diagnostics , Abbott Park, Illinois. / 2 Institut de …	2018	ARCHITECT HIV Combo Ag/Ab and RealTime HIV-1 Assays Detect Diverse HIV Strains in Clinical Specimens.	Periodic evaluation of the impact of viral diversity on diagnostic tests is critical to ensure current technologies are keeping pace with viral evolution. To determine whether HIV diversity impacts the ARCHITECT HIV Combo Ag/Ab (HIV Combo) or RealTime HIV-1 (RT) assays, a set of Nâ€‰=â€‰199 HIV clinical specimens from Cameroon, Senegal, Saudi Arabia, and Thailand were sequenced and tested in both…	AIDS research and human retroviruses	Journal Article	EMPTY	10.1089/AID.2017.0244	This study was funded by Abbott Laboratories.	AB Laboratories	N
29247068	Danese, Silvio; Vermeire, SÃ©verine; Hellstern, Paul; Panaccione, Remo; Rogler, Gerhard; Fraser, Gerald; Kohn, Anna; Desreumaux, Pierre; Leong, Rupert W; Comer, Gail M; Cataldi, Fabio; Banerjee, Anindita; Maguire, Mary K; Li, Cheryl; Rath, Natalie; Beebe, Jean; Schreiber, Stefan	Gastrointestinal Immunopathology Lab and IBD Unit, Humanitas Clinical and Research Center and Humanitas University, Milan, Italy. / Department of Gastroenterology, University Hospitals Leuven, Leuven, Belgium. / Nature Coast Clinical Research, Inverness, Florida, USA. / Inflammatory Bowel Disease Clinic, University of Calgary, Calgary, Canada. / Department of Gastroenterology and Hepatology, Univ…	2019	Randomised trial and open-label extension study of an anti-interleukin-6 antibody in Crohn's disease (ANDANTE I and II).	Neutralising pro-inflammatory interleukin-6 (IL-6) may effectively treat Crohn's disease (CD). Effects of PF-04236921, an anti-IL-6 antibody, in adults with CD are reported. Parallel-group, dose-ranging, double-blind trial with 4-week screening and 12-week treatment periods. After induction, patients entered 28-week follow-up or 48-week open-label extension (OLE) with 28-week follow-up. Adults wi…	Gut	Clinical Trial, Phase II	Journal Article	10.1136/gutjnl-2017-314562	Competing interests: SD is a speaker, consultant and advisory board member for Abbott Laboratories, AbbVie, Actelion, Alphawasserman, AstraZeneca, Cellerix, Cosmo Pharmaceuticals, Ferring, Genentech, Grunenthal, Hospira, Johnson and Johnson, Merck &amp; Co, Millennium Takeda, Mundipharma, Novo Nordisk, Nycomed, Pharmacosmos, Pfizer, Schering-Plough, UCB Pharma and Vifor. SV received research supp…	AB Laboratories	N
29262702	Voleti, Pramod B; Wu, Isabella T; Degen, Ryan M; Tetreault, Danielle M; Krych, Aaron J; Williams, Riley J	1 Sports Medicine and Shoulder Service, Hospital for Special Surgery, New York, NY, USA. / 2 Department of Orthopedic Surgery, Mayo Clinic, Rochester, MN, USA. / 1 Sports Medicine and Shoulder Service, Hospital for Special Surgery, New York, NY, USA. / 1 Sports Medicine and Shoulder Service, Hospital for Special Surgery, New York, NY, USA. / 2 Department of Orthopedic Surgery, Mayo Clinic, Roches…	2019	Successful Return to Sport Following Distal Femoral Varus Osteotomy.	Distal femoral varus osteotomy (DFVO) is an effective treatment for unloading valgus knee malalignment; however, there is limited evidence on the ability for patients to return to athletics following this procedure. The purpose of this study is to report the functional outcomes and rate of return to sport for athletes that underwent DFVO. A consecutive series of athletes that had undergone DFVO w…	Cartilage	Evaluation Study	Journal Article	10.1177/1947603517743545	Declaration of Conflicting Interests: The author(s) declared the following potential conflicts of interest with respect to the research, authorship, and/or publication of this article: Riley J. Williams III: Arthrex, Inc.—IP royalties, paid consultant; Cymedica Inc.—stock or stock options; Histogenics Inc.—research support; JRF Ortho—paid consultant R2T2 Laboratories Inc.—stock or stock options; …	AB Laboratories	N
29298325	Xu, Ping; Morrison, James P; Foley, Julie F; Stumpo, Deborah J; Ward, Toni; Zeldin, Darryl C; Blackshear, Perry J	Signal Transduction Laboratory, National Institute of Environmental Health Sciences, Research Triangle Park, North Carolina, Unites States of America. / Pathology, Charles River Laboratories, Shrewsbury, Massachusetts, Unites States of America. / Cellular and Molecular Pathology Branch, National Institute of Environmental Health Sciences, Research Triangle Park, North Carolina, Unites States of A…	2018	Conditional ablation of the RFX4 isoform 1 transcription factor: Allele dosage effects on brain phenotype.	Regulatory factor X4 (RFX4) isoform 1 is a recently discovered isoform of the winged helix transcription factor RFX4, which can bind to X-box consensus sequences that are enriched in the promoters of cilia-related genes. Early insertional mutagenesis studies in mice first identified this isoform, and demonstrated that it was crucial for mouse brain development. RFX4 isoform 1 is the only RFX4 iso…	PloS one	Journal Article	Research Support, Non-U.S. Gov't	10.1371/journal.pone.0190561	Competing Interests: James P. Morrison is employed by Charles River Laboratories. There are no patents, products in development or marketed products to declare. This does not alter our adherence to all the PLOS ONE policies on sharing data and materials.	AB Laboratories	N
29318514	Nurmohamed, Michael; Choy, Ernest; Lula, Sadiq; Kola, Blerina; DeMasi, Ryan; Accossato, Paola	Department of Rheumatology, Reade, VU University Medical Center, 3A50, Amsterdam Rheumatology and Immunology Center, Dr. Jan van Breemenstraat 2, 1056 AB, Amsterdam, The Netherlands. m.nurmohamed@reade.nl. / Cardiff University School of Medicine, Cardiff, Wales, UK. / Envision Pharma Group, London, UK. / IQVIA, London, UK. / Pfizer, Tadworth, Surrey, UK. / Pfizer, Collegeville, PA, USA. / Pfizer,…	2018	The Impact of Biologics and Tofacitinib on Cardiovascular Risk Factors and Outcomes in Patients with Rheumatic Disease: A Systematic Literature Review.	Rheumatic diseases are autoimmune, inflammatory diseases often associated with cardiovascular (CV) disease, a major cause of mortality in these patients. In recent years, treatment with biologic and targeted synthetic disease-modifying anti-rheumatic drugs (DMARDs), either as monotherapy or in combination with other drugs, have become the standard of treatment. In this systematic literature revie…	Drug safety	Journal Article	Research Support, Non-U.S. Gov't	10.1007/s40264-017-0628-9	Funding The systematic literature review to support the manuscript and medical writing assistance were sponsored by Pfizer. Conflict of interest Dr. Michael Nurmohamed has received grants, consulting fees, support for travel to meetings, and speaker bureau fees from AbbVie, BMS, Celgene, Eli Lilly, Janssen, Menarini, MSD, Mundipharma, Pfizer, Roche, Sanofi, and UCB; fees for participating in revi…	AB Laboratories	N
29324760	PochÃ©, David M; Garlapati, Rajesh B; Mukherjee, Shanta; Torres-PochÃ©, Zaria; Hasker, Epco; Rahman, Tahfizur; Bharti, Aakanksha; Tripathi, Vishnu P; Prakash, Suman; Chaubey, Rahul; PochÃ©, Richard M	Department of Vector Ecology, Genesis Laboratories, Inc., Wellington, United States of America. / Department of Entomology, Genesis Laboratories India Private Limited, Patna, India. / Department of Entomology, Genesis Laboratories India Private Limited, Patna, India. / Department of Vector Ecology, Genesis Laboratories, Inc., Wellington, United States of America. / Department of Public Health, In…	2018	Bionomics of Phlebotomus argentipes in villages in Bihar, India with insights into efficacy of IRS-based control measures.	Visceral leishmaniasis (VL) is a deadly vector-borne disease. Approximately 90% of Indian VL cases occur in Bihar, where the sand fly, Phlebotomus argentipes, is the principal vector. Sand fly control in Bihar consists of indoor residual spraying (IRS), the practice of spraying the inner walls of village dwellings with insecticides. Prior researchers have evaluated success of IRS-control by estim…	PLoS neglected tropical diseases	Journal Article	Research Support, Non-U.S. Gov't	10.1371/journal.pntd.0006168	RMP, DMP, SM, RBG, ZTP, TR, AB, SP, RC, and VPT are employed by Genesis Laboratories, Inc. The authors have declared that no competing interests exist.	AB Laboratories	N
29444926	Adamson, Philip D; Hunter, Amanda; Madsen, Debbie M; Shah, Anoop S V; McAllister, David A; Pawade, Tania A; Williams, Michelle C; Berry, Colin; Boon, Nicholas A; Flather, Marcus; Forbes, John; McLean, Scott; Roditi, Giles; Timmis, Adam D; van Beek, Edwin J R; Dweck, Marc R; Mickley, Hans; Mills, Nicholas L; Newby, David E	From the British Heart Foundation Centre for Cardiovascular Science (P.D.A., A.H., A.S.V.S., T.A.P., N.A.B., E.J.R.v.B., M.R.D., N.L.M., D.E.N.) and Clinical Research Imaging Centre (M.C.W.), University of Edinburgh, United Kingdom; Department of Cardiology, Odense University Hospital, Denmark (D.M.M., H.M.); Institute of Health and Wellbeing (D.A.M.) and Institute of Clinical Sciences (C.B., G.R…	2018	High-Sensitivity Cardiac Troponin I and the Diagnosis of Coronary Artery Disease in Patients With Suspected Angina Pectoris.	We determined whether high-sensitivity cardiac troponin I can improve the estimation of the pretest probability for obstructive coronary artery disease (CAD) in patients with suspected stable angina. In a prespecified substudy of the SCOT-HEART trial (Scottish Computed Tomography of the Heart), plasma cardiac troponin was measured using a high-sensitivity single-molecule counting assay in 943 adu…	Circulation. Cardiovascular quality and outcomes	Journal Article	Multicenter Study	10.1161/CIRCOUTCOMES.117.004227	Disclosures Singulex provided reagent, calibrators and controls without charge and undertook the analysis of cardiac troponin I. NLM has acted as a consultant for Abbott Laboratories, Beckman-Coulter, Roche and Singulex. All other authors have no conflicts of interest.	AB Laboratories	N
29445293	Kotze, Paulo Gustavo; Ma, Christopher; Almutairdi, Abdulelah; Panaccione, Remo	Inflammatory Bowel Disease Unit, Division of Gastroenterology and Hepatology, Cumming School of Medicine, University of Calgary, Calgary, AB, Canada. / Inflammatory Bowel Disease Outpatient Clinics, Colorectal Surgery Unit, Catholic University of ParanÃ¡, Curitiba, Brazil. / Inflammatory Bowel Disease Unit, Division of Gastroenterology and Hepatology, Cumming School of Medicine, University of Cal…	2018	Clinical utility of ustekinumab in Crohn's disease.	The introduction of anti-tumor necrosis factor (TNF) therapy marked an important milestone in the management of moderate-to-severe Crohn's disease (CD). However, there remains a pressing demand for alternative therapeutic options for patients with primary nonresponse, secondary loss of response, or intolerable side effects to conventional treatment and TNF antagonists. Ustekinumab (UST) is a full…	Journal of inflammation research	Journal Article	Review	10.2147/JIR.S157358	Disclosure CM is supported in part by the Canadian Institutes of Health Research and the Canadian Association of Gastroenterology. PGK has received consulting fees from AbbVie, Takeda, and Pfizer and speakerâ€™s bureau fees from AbbVie, Takeda, Ferring, Pfizer, UCB, and Janssen. RP has received scientific advisory board fees from Abbott/AbbVie, Amgen, Janssen, Merck, Pfizer, Prometheus Laboratori…	AB Laboratories	N
29468065	Donnelly, Brooke; Touyz, Stephen; Hay, Phillipa; Burton, Amy; Russell, Janice; Caterson, Ian	1School of Psychology, Clinical Psychology Unit, University of Sydney, Sydney,, New South Wales Australia. / 1School of Psychology, Clinical Psychology Unit, University of Sydney, Sydney,, New South Wales Australia. / 2Translational Health Research Institute (THRI), School of Medicine, Western Sydney University, Sydney, New South Wales Australia. / 1School of Psychology, Clinical Psychology Unit,…	2018	Neuroimaging in bulimia nervosa and binge eating disorder: a systematic review.	In recent decades there has been growing interest in the use of neuroimaging techniques to explore the structural and functional brain changes that take place in those with eating disorders. However, to date, the majority of research has focused on patients with anorexia nervosa. This systematic review addresses a gap in the literature by providing an examination of the published literature on th…	Journal of eating disorders	Journal Article	Review	10.1186/s40337-018-0187-1	BD receives / has received consulting fees from Novo Nordisk Pharmaceuticals in regards to the SaxendaCare support program. ST has received honoraria from Shire, he chairs their Australian Clinical Advisory Committee for Binge Eating Disorder, has provided commissioned reports and has received research grant funding. He has also received royalties from Hogrefe and Huber, Mc Graw hill and Routledg…	AB Laboratories	N
29569378	Kosiborod, Mikhail; Birkeland, KÃ¥re I; Cavender, Matthew A; Fu, Alex Z; Wilding, John P; Khunti, Kamlesh; Holl, Reinhard W; Norhammar, Anna; JÃ¸rgensen, Marit E; Wittbrodt, Eric T; Thuresson, Marcus; BodegÃ¥rd, Johan; Hammar, Niklas; Fenici, Peter	Department of Cardiovascular Diseases, Saint Luke's Mid America Heart Institute and University of Missouri-Kansas City, Kansas City, Missouri. / University of Oslo and Oslo University Hospital, Oslo, Norway. / Department of Medicine, University of North Carolina, Chapel Hill, North Carolina. / Georgetown University Medical Center, Washington, District of Columbia. / Obesity and Endocrinology Rese…	2018	Rates of myocardial infarction and stroke in patients initiating treatment with SGLT2-inhibitors versus other glucose-lowering agents in real-world clinical practice: Results from the CVD-REAL study.	The multinational, observational CVD-REAL study recently showed that initiation of sodium-glucose co-transporter-2 inhibitors (SGLT-2i) was associated with significantly lower rates of death and heart failure vs other glucose-lowering drugs (oGLDs). This sub-analysis of the CVD-REAL study sought to determine the association between initiation of SGLT-2i vs oGLDs and rates of myocardial infarction…	Diabetes, obesity &amp; metabolism	Comparative Study	Journal Article	10.1111/dom.13299	M. K. has received research grants from AstraZeneca and Boehringer Ingelheim; has served on advisory boards for AstraZeneca, Boehringer Ingelheim, Sanofi, Glytec, Novo Nordisk, ZS Pharma, Janssen, Merck (Diabetes) and Novartis; has served as a consultant for AstraZeneca, Boehringer Ingelheim, Sanofi, GSK, Janssen, Intarcia, Merck (Diabetes), Novo Nordisk, Glytec and ZS Pharma. K. I. B. has receiv…	AB Laboratories	N
29636555	Carrington, Emma V; Scott, S Mark; Bharucha, Adil; Mion, FranÃ§ois; Remes-Troche, Jose M; Malcolm, Allison; Heinrich, Henriette; Fox, Mark; Rao, Satish S	National Bowel Research Centre, Blizard Institute, Queen Mary University of London, London, UK. / National Bowel Research Centre, Blizard Institute, Queen Mary University of London, London, UK. / Department of Gastroenterology and Hepatology, Mayo College of Medicine, Rochester, MN, USA. / Exploration Fonctionnelle Digestive, Hospital Edouard Herriot, Hospices Civils de Lyon, Lyon I University an…	2018	Expert consensus document: Advances in the evaluation of anorectal function.	Faecal incontinence and evacuation disorders are common, impair quality of life and incur substantial economic costs worldwide. As symptoms alone are poor predictors of underlying pathophysiology and aetiology, diagnostic tests of anorectal function could facilitate patient management in those cases that are refractory to conservative therapies. In the past decade, several major technological adv…	Nature reviews. Gastroenterology &amp; hepatology	Journal Article	Research Support, Non-U.S. Gov't	10.1038/nrgastro.2018.27	COMPETING INTERESTS E.V.C. has received honoraria for teaching from MMS/Laborie. S.M.S. has received honoraria for teaching from MMS/Laborie. J.R.-T. has received research funding from Newton Foundation-CONACYT, Sanfer and Asofarma Laboratories, speaker fees from Covidien/Medtronics, Takeda, Allergan, Astra Zeneca, Sanofi and Sanfer. F.M. has served as consultant for Medtronic, Laborie. A.B. has …	AB Laboratories	N
29637288	Kehr, Jan; Yoshitake, Takashi; Ichinose, Fumio; Yoshitake, Shimako; Kiss, BÃ©la; GyertyÃ¡n, IstvÃ¡n; Adham, Nika	Pronexus Analytical AB, Bromma, Sweden. jk@pronexus.se. / Department of Physiology and Pharmacology, Karolinska Institutet, Stockholm, Sweden. jk@pronexus.se. / Department of Physiology and Pharmacology, Karolinska Institutet, Stockholm, Sweden. / Pronexus Analytical AB, Bromma, Sweden. / Pronexus Analytical AB, Bromma, Sweden. / Department of Physiology and Pharmacology, Karolinska Institutet, S…	2018	Effects of cariprazine on extracellular levels of glutamate, GABA, dopamine, noradrenaline and serotonin in the medial prefrontal cortex in the rat phencyclidine model of schizophrenia studied by microdialysis and simultaneous recordings of locomotor activity.	Aberrant glutamatergic, dopaminergic, and GABAergic neurotransmission has been implicated in schizophrenia. Cariprazine reverses the behavioral effects observed in the rat phencyclidine (PCP)-induced model of schizophrenia; however, little is known about its in vivo neurochemistry. The study aims to compare the effects of cariprazine and aripiprazole on PCP-induced changes in the extracellular le…	Psychopharmacology	Journal Article	Research Support, Non-U.S. Gov't	10.1007/s00213-018-4874-z	Forest Laboratories, LLC, and Gedeon Richter Plc were involved in the study design, analysis, and interpretation of the data, and the decision to present the results. Pronexus Analytical and Karolinska Institutet were involved in the study design, all experimental parts, report and discussion of the results, and writing the manuscript. The authors have full control of all data and agree to allow …	AB Laboratories	N
29664405	Catino, Anna B; Hubbard, Rebecca A; Chirinos, Julio A; Townsend, Ray; Keefe, Stephen; Haas, Naomi B; Puzanov, Igor; Fang, James C; Agarwal, Neeraj; Hyman, David; Smith, Amanda M; Gordon, Mary; Plappert, Theodore; Englefield, Virginia; Narayan, Vivek; Ewer, Steven; ElAmm, Chantal; Lenihan, Daniel; Ky, Bonnie	From the Division of Cardiovascular Medicine (A.B.C., J.C.F.) and Division of Oncology (N.A.), Department of Medicine, University of Utah, Salt Lake City; Department of Biostatistics, Epidemiology and Informatics (R.A.H., B.K.), Division of Cardiology (J.A.C., D.H., A.M.S., T.P., V.E., B.K.), Division of Hematology and Oncology (S.K., N.B.H., V.N.), and Division of Nephrology (R.T.), Department o…	2018	Longitudinal Assessment of Vascular Function With Sunitinib in Patients With Metastatic Renal Cell Carcinoma.	Sunitinib, used widely in metastatic renal cell carcinoma, can result in hypertension, left ventricular dysfunction, and heart failure. However, the relationships between vascular function and cardiac dysfunction with sunitinib are poorly understood. In a multicenter prospective study of 84 metastatic renal cell carcinoma patients, echocardiography, arterial tonometry, and BNP (B-type natriuretic…	Circulation. Heart failure	Journal Article	Research Support, Non-U.S. Gov't	10.1161/CIRCHEARTFAILURE.117.004408	Conflict(s) of Interest Disclosures: J.A.C. has received consulting honoraria from Bristol-Myers-Squibb, OPKO Healthcare, Fukuda Denshi, Microsoft, Merck, Ironwood Pharmaceuticals, Sanifit Laboratories, and Vital Labs. He received research grants from National Institutes of Health, American College of Radiology Network, Fukuda Denshi, Bristol-Myers-Squibb, Microsoft and CVRx Inc., and device loan…	AB Laboratories	N
29755758	Gilman, Andrew J; Le, An K; Zhao, Changqing; Hoang, Joseph; Yasukawa, Lee A; Weber, Susan C; Vierling, John M; Nguyen, Mindie H	Department of Medicine, Stanford University, Palo Alto, California, USA. / Division of Gastroenterology and Hepatology, Stanford University, Palo Alto, California, USA. / Department of Cirrhosis, Institute of Liver Disease, Shuguang Hospital, ShangHai, China. / Division of Gastroenterology and Hepatology, Stanford University, Palo Alto, California, USA. / Center for Clinical Informatics, Stanford…	2018	Autoantibodies in chronic hepatitis C virus infection: impact on clinical outcomes and extrahepatic manifestations.	To examine the role that autoantibodies (auto-abs) play in chronic hepatitis C virus (HCV) regarding demographics, presence of extrahepatic manifestations and long-term outcomes in a large US cohort. Auto-abs have been reported to be prevalent in patients with chronic HCV infection, but data on the natural history of these patients are limited. The study included 1556 consecutive patients with HC…	BMJ open gastroenterology	Journal Article	EMPTY	10.1136/bmjgast-2018-000203	Competing interests: MHN has served as a consultant for Bristol-Myers Squibb, Novartis, Intercept Pharmaceuticals, Anylam Pharmaceutical, Gilead Sciences, Janssen Pharmaceuticals, and Dynavax Laboratories and has received grant/research support from Bristol-Myers Squibb, Gilead Sciences and Janssen Pharmaceuticals. JMV has research grant support from AbbVie, Gilead, Merck, Novartis, Sundise and T…	AB Laboratories	N
29794985	Abad, Clemer; Cook, Melissa M; Cao, Lei; Jones, Julie R; Rao, Nalini R; Dukes-Rimsky, Lynn; Pauly, Rini; Skinner, Cindy; Wang, Yunsheng; Luo, Feng; Stevenson, Roger E; Walz, Katherina; Srivastava, Anand K	John P. Hussman Institute for Human Genomics, University of Miami, FL 33136, USA. cabad@med.miami.edu. / J. C. Self Research Institute of Human Genetics, Greenwood Genetic Center, Greenwood, SC 29646, USA. mcook@ggc.org. / John P. Hussman Institute for Human Genomics, University of Miami, FL 33136, USA. LCao@med.miami.edu. / Molecular Diagnostic Laboratory, Greenwood Genetic Center, Greenwood, SC…	2018	A Rare De Novo <i>RAI1</i> Gene Mutation Affecting BDNF-Enhancer-Driven Transcription Activity Associated with Autism and Atypical Smith-Magenis Syndrome Presentation.	Deletions and mutations involving the Retinoic Acid Induced 1 ( RAI1 ) gene at 17p11.2 cause Smith-Magenis syndrome (SMS). Here we report a patient with autism as the main clinical presentation, with some SMS-like features and a rare de novo RAI1 gene mutation, c.3440G &gt; A (p.R1147Q). We functionally characterized the RAI1 p.R1147Q mutant protein. The mutation, located near the nuclear localiz…	Biology	Journal Article	EMPTY	10.3390/biology7020031	The Molecular and Cytogenetic Diagnostic Laboratories at the Greenwood Genetic Center receive revenue for Next Generation Sequencing panels, microarrays, and various other genetic tests.	AB Laboratories	N
29795244	Versace, A; Ladouceur, C D; Graur, S; Acuff, H E; Bonar, L K; Monk, K; McCaffrey, A; Yendiki, A; Leemans, A; Travis, M J; Diwadkar, V A; Holland, S K; Sunshine, J L; Kowatch, R A; Horwitz, S M; Frazier, T W; Arnold, L E; Fristad, M A; Youngstrom, E A; Findling, R L; Goldstein, B I; Goldstein, T; Axelson, D; Birmaher, B; Phillips, M L	Department of Psychiatry, Western Psychiatric Institute and Clinic, University of Pittsburgh Medical Center, University of Pittsburgh, Pittsburgh, PA, USA. versacea@upmc.edu. / Department of Psychiatry, Western Psychiatric Institute and Clinic, University of Pittsburgh Medical Center, University of Pittsburgh, Pittsburgh, PA, USA. / Department of Psychiatry, Western Psychiatric Institute and Clin…	2018	Diffusion imaging markers of bipolar versus general psychopathology risk in youth at-risk.	Bipolar disorder (BD) is highly heritable. Thus, studies in first-degree relatives of individuals with BD could lead to the discovery of objective risk markers of BD. Abnormalities in white matter structure reported in at-risk individuals could play an important role in the pathophysiology of BD. Due to the lack of studies with other at-risk offspring, however, it remains unclear whether such abn…	Neuropsychopharmacology : official publication of the American College of Neuropsychopharmacology	Comparative Study	Journal Article	10.1038/s41386-018-0083-z	V.A., L.C.D., A.H.E., L.A., Y.A., T.M.J., D.V.A., H.S.K., S.J.L., K.R.A., A.D., H.S.M., F.M.A., Y.E.A., G.B.I., and P.M.L., and G.S., M.K., B.L.K., and M.A. have no financial interests or potential conflicts of interest. A.L.E. has received research funding from CureMark, Forest, Lilly, and Shire, advisory board honoraria from Biomarin, Novartis, Noven, Otsuka, Roche, Seaside Therapeutics, and Sh…	AB Laboratories	N
29879762	Lee, Yeong Yeh; Erdogan, Askin; Yu, Siegfried; Dewitt, Annie; Rao, Satish S C	Section of Gastroenterology and Hepatology, Augusta University, Augusta, GA, USA. / School of Medical Sciences, Universiti Sains Malaysia, Kota Bahru, Kelantan, Malaysia. / Section of Gastroenterology and Hepatology, Augusta University, Augusta, GA, USA. / Section of Gastroenterology and Hepatology, Augusta University, Augusta, GA, USA. / Section of Gastroenterology and Hepatology, Augusta Univer…	2018	Anorectal Manometry in Defecatory Disorders: A Comparative Analysis of High-resolution Pressure Topography and Waveform Manometry.	Whether high-resolution anorectal pressure topography (HRPT), having better fidelity and spatio-temporal resolution is comparable to waveform manometry (WM) in the diagnosis and characterization of defecatory disorders (DD) is not known. Patients with chronic constipation (Rome III) were evaluated for DD with HRPT and WM during bearing-down "on-bed" without inflated rectal balloon and "on-commode…	Journal of neurogastroenterology and motility	Journal Article	EMPTY	10.5056/jnm17081	Conflicts of interest: Satish S C Rao reports no conflict of interest in the context of this report but has served as a consultant for Forest Laboratories, Ironwood Pharmaceuticals, Takeda Pharmaceuticals, Salix Pharmaceuticals, and Given Imaging. Yeong Yeh Lee, Askin Erdogan, Siegfried Yu, and Annie Dewitt report no conflicts of interest.	AB Laboratories	N
29884620	Kowalewski, Christopher A B; Shenasa, Fatemah; Rodrigo, Miguel; Clopton, Paul; Meckler, Gabriela; Alhusseini, Mahmood I; Swerdlow, Mark A; Joshi, Vijay; Hossainy, Samir; Zaman, Junaid A B; Baykaner, Tina; Rogers, Albert J; Brachmann, Johannes; Miller, John M; Krummen, David E; Sauer, William H; Peters, Nicholas S; Wang, Paul J; Narayan, Sanjiv M	Department of Medicine, Stanford University, CA (C.A.B.K., F.S., M.R., P.C., G.M., M.I.A., M.A.S., V.J., J.A.B.Z., T.B., A.J.R., P.J.W., S.M.N.). / Department of Cardiology, Friedrich-Alexander-UniversitÃ¤t Erlangen-NÃ¼rnberg, Germany (C.A.B.K.). / Department of Medicine, Stanford University, CA (C.A.B.K., F.S., M.R., P.C., G.M., M.I.A., M.A.S., V.J., J.A.B.Z., T.B., A.J.R., P.J.W., S.M.N.). / De…	2018	Interaction of Localized Drivers and Disorganized Activation in Persistent Atrial Fibrillation: Reconciling Putative Mechanisms Using Multiple Mapping Techniques.	Mechanisms for persistent atrial fibrillation (AF) are unclear. We hypothesized that putative AF drivers and disorganized zones may interact dynamically over short time scales. We studied this interaction over prolonged durations, focusing on regions where ablation terminates persistent AF using 2 mapping methods. We recruited 55 patients with persistent AF in whom ablation terminated AF prior to…	Circulation. Arrhythmia and electrophysiology	Journal Article	Multicenter Study	10.1161/CIRCEP.117.005846	Disclosures Dr Brachmann reports modest honoraria from Medtronic, Bayer, and Biotronik. Dr Miller reports consulting fees from Biosense Webster and Abbott Electrophysiology (both modest); honoraria from Biosense Webster, Medtronic Inc, and Boston Scientific (all modest); fellowship support from Biosense Webster, Medtronic Inc, and Boston Scientific (all significant). Dr Krummen reports consulting…	AB Laboratories	N
29950729	Intlekofer, Andrew M; Shih, Alan H; Wang, Bo; Nazir, Abbas; Rustenburg, AriÃ«n S; Albanese, Steven K; Patel, Minal; Famulare, Christopher; Correa, Fabian M; Takemoto, Naofumi; Durani, Vidushi; Liu, Hui; Taylor, Justin; Farnoud, Noushin; Papaemmanuil, Elli; Cross, Justin R; Tallman, Martin S; Arcila, Maria E; Roshal, Mikhail; Petsko, Gregory A; Wu, Bin; Choe, Sung; Konteatis, Zenon D; Biller, Scot…	Human Oncology &amp; Pathogenesis Program, Memorial Sloan Kettering Cancer Center, New York, NY, USA. / Center for Hematologic Malignancies, Memorial Sloan Kettering Cancer Center, New York, NY, USA. / Lymphoma Service, Memorial Sloan Kettering Cancer Center, New York, NY, USA. / Department of Medicine, Memorial Sloan Kettering Cancer Center, New York, NY, USA. / Human Oncology &amp; Pathogenesis…	2018	Acquired resistance to IDH inhibition through trans or cis dimer-interface mutations.	Somatic mutations in theÂ isocitrate dehydrogenase 2 geneÂ (IDH2) contribute to the pathogenesis of acute myeloid leukaemia (AML) through the production of the oncometabolite 2-hydroxyglutarate (2HG) 1-8 . Enasidenib (AG-221) is an allosteric inhibitor that binds to the IDH2 dimer interface and blocks the production of 2HG by IDH2 mutants 9,10 . In a phase I/II clinical trial, enasidenib inhibite…	Nature	Case Reports	Journal Article	10.1038/s41586-018-0251-7	Competing Financial Interests C.B.T. is a founder of Agios Pharmaceuticals and a member of its scientific advisory board. He also serves on the board of directors of Merck and Charles River Laboratories. R.L.L. is on the Supervisory Board of Qiagen. J.D.C. is a member of the scientific advisory board of Schrödinger. B.W., S.C., Z.D.K., and S.A.B. are employees of Agios Pharmaceuticals, Inc.	AB Laboratories	N
29954767	Echaniz-Laguna, Andoni; Mourot-Cottet, Rachel; Noel, Esther; Chanson, Jean-Baptiste	Neurologie, Hopitaux universitaires de Strasbourg, Strasbourg, France. / Medecine Interne, Hopitaux universitaires de Strasbourg, Strasbourg, France. / Medecine Interne, Hopitaux universitaires de Strasbourg, Strasbourg, France. / Neurologie, Hopitaux universitaires de Strasbourg, Strasbourg, France.	2018	Regressive pyridoxine-induced sensory neuronopathy in a patient with homocystinuria.	Pyridoxine (vitamin B6) is an essential vitamin playing a crucial role in amino acid metabolism. Pyridoxine is used for isoniazid side-effects prevention, pyridoxine-dependent epilepsy treatment and cystathionine beta-synthase deficiency (homocystinuria) treatment. However, vitamin B6 hypervitaminosis is neurotoxic and may provoke a progressive sensory neuronopathy (sensory ganglionopathy), usual…	BMJ case reports	Case Reports	Journal Article	10.1136/bcr-2018-225059	Competing interests: J-BC reports hospitality fees from LFB laboratories, CSL-Behring, Biogen, Grifols.	AB Laboratories	N
30027835	Henao-DÃ­az, Yuly A; GimÃ©nez-Lirola, Luis; Poonsuk, Korakrit; Cheng, Ting-Yu; Wang, Chong; Ji, Ju; Baum, David H; Main, Rodger G; Zimmerman, Jeffrey J	Department of Veterinary Diagnostic and Production Animal Medicine, College of Veterinary Medicine (Henao-DÃ­az, GimÃ©nez-Lirola, Poonsuk, Cheng, Wang, Baum, Main, Zimmerman), Iowa State University, Ames, IA. / Department of Statistics, College of Liberal Arts and Sciences (Wang, Ji), Iowa State University, Ames, IA. / Department of Veterinary Diagnostic and Production Animal Medicine, College of…	2018	Effect of chemical clarification of oral fluids on the detection of porcine reproductive and respiratory syndrome virus IgG.	Routine collection and testing of oral fluid (OF) samples facilitates porcine reproductive and respiratory syndrome virus (PRRSV) surveillance in commercial swine herds in a cost-effective, welfare-friendly fashion. However, OFs often contain environmental contaminants that may affect liquid handling and test performance. Traditional processing methods (e.g., filtration or centrifugation) are not…	Journal of veterinary diagnostic investigation : official publication of the American Association of Veterinary Laboratory Diagnosticians, Inc	Journal Article	EMPTY	10.1177/1040638718789220	Declaration of conflicting interests: The authors declare no conflicts of interest with respect to their authorship and/or the publication of this manuscript, with the exception that J Zimmerman, DH Baum, and L Giménez-Lirola, as these authors serve (or have served) as a consultant to IDEXX Laboratories on areas of diagnostic medicine independent of this research. The terms of the consulting arra…	AB Laboratories	N
30038513	Ribet, Virginie; Mielewczyk, Ewa; Sirvent, Anne; Georgescu, Victor; Rossi, Ana Beatris	Clinical Development Department, Pierre Fabre Dermo-Cosmetics, Toulouse, France, virginie.ribet@pierre-fabre.com. / Dermscan Poland Sp. z.o.o., GdaÅ„sk, Poland. / Pharmascan-Dermscan Group, Villeurbanne, France. / Medical Department, Laboratoires Dermatologiques AvÃ¨ne, Lavaur, France. / Clinical Development Department, Pierre Fabre Dermo-Cosmetics, Toulouse, France, virginie.ribet@pierre-fabre.c…	2018	A novel dermo-cosmetic product containing thermal spring water, sucralfate, copper sulfate, and zinc sulfate in the management of hand eczema.	The regular use of cosmetic products plays a role in the management of hand eczema (HE) and aids in improving barrier function reducing dryness, roughness, pruritus and improving quality of life (QoL). The aim of this open-label study was to assess the efficacy and the reparative effect of a dermo-cosmetic product on subjects suffering from HE after 7 and 21 days of daily application. The product…	Clinical, cosmetic and investigational dermatology	Journal Article	EMPTY	10.2147/CCID.S157849	Disclosure V Ribet, V Georgescu, and AB Rossi are employees of Pierre Fabre Laboratories, which markets the test product. The authors report no other conflicts of interest.	AB Laboratories	N
30061609	Wyss, Annah B; Sofer, Tamar; Lee, Mi Kyeong; Terzikhan, Natalie; Nguyen, Jennifer N; Lahousse, Lies; Latourelle, Jeanne C; Smith, Albert Vernon; Bartz, Traci M; Feitosa, Mary F; Gao, Wei; Ahluwalia, Tarunveer S; Tang, Wenbo; Oldmeadow, Christopher; Duan, Qing; de Jong, Kim; Wojczynski, Mary K; Wang, Xin-Qun; Noordam, Raymond; Hartwig, Fernando Pires; Jackson, Victoria E; Wang, Tianyuan; Obeidat, …	Epidemiology Branch National Institute of Environmental Health Sciences, National Institutes of Health, US Department of Health and Human Services, Research Triangle Park, NC, 27709, USA. / Division of Sleep and Circadian Disorders, Brigham and Women's Hospital, Boston, MA, 02115, USA. / Department of Medicine, Harvard Medical School, Boston, MA, 02115, USA. / Epidemiology Branch National Institu…	2018	Multiethnic meta-analysis identifies ancestry-specific and cross-ancestry loci for pulmonary function.	Nearly 100 loci have been identified for pulmonary function, almost exclusively in studies of European ancestry populations. We extend previous research by meta-analyzing genome-wide association studies of 1000 Genomes imputed variants in relation to pulmonary function in a multiethnic population of 90,715 individuals of European (Nâ€‰=â€‰60,552), African (Nâ€‰=â€‰8429), Asian (Nâ€‰=â€‰9959), and…	Nature communications	Journal Article	Meta-Analysis	10.1038/s41467-018-05369-0	J.C.L. is currently an employee of GNS Healthcare. W.T. is currently an employee of Boehringer Ingelheim Pharmaceuticals. A.M.B.M. has received grant support from GlaxoSmithKline and from AstraZeneca in the last 5 years, but not for the present study. J.C.C. received research materials from Pharmavite (vitamin D and placebo capsules), GSK (Flovent), and Merck (Asmanex) to provide medications free…	AB Laboratories	N
30123935	Thal, Dietmar Rudolf; Beach, Thomas G; Zanette, Michelle; Lilja, Johan; Heurling, Kerstin; Chakrabarty, Aruna; Ismail, Azzam; Farrar, Gill; Buckley, Christopher; Smith, Adrian P L	Department of Neurosciences-Laboratory of Neuropathology, Campus Gasthuisberg (O&amp;N4), KU-Leuven, Herestraat 49, 3000, Leuven, Belgium. dietmar.thal@kuleuven.be. / Department of Pathology, UZ-Leuven, Leuven, Belgium. dietmar.thal@kuleuven.be. / Civin Laboratory for Neuropathology, Banner Sun Health Research Institute, Sun City, AZ, USA. / GE Healthcare Life Sciences, Marlborough, MA, USA. / GE…	2018	Estimation of amyloid distribution by [<sup>18</sup>F]flutemetamol PET predicts the neuropathological phase of amyloid Î²-protein deposition.	The deposition of the amyloid Î²-protein (AÎ²) in senile plaques is one of the histopathological hallmarks of Alzheimer's disease (AD). AÎ²-plaques arise first in neocortical areas and, then, expand into further brain regions in a process described by 5 phases. Since it is possible to identify amyloid pathology with radioactive-labeled tracers by positron emission tomography (PET) the question ar…	Acta neuropathologica	Journal Article	Research Support, Non-U.S. Gov't	10.1007/s00401-018-1897-9	DRT received consultancies from Covance Laboratories (UK) and GE-Healthcare (UK), and collaborated with Novartis Pharma Basel (Switzerland), Probiodrug (Germany), and Janssen Pharmaceutical Companies (Belgium). TGB received a consultancy from GE-Healthcare (UK). MZ, GF, CB, APLS are employees of GE-Healthcare (UK, USA). JL and KH were employees of GE-Healthcare (Sweden). JL is currently employee …	AB Laboratories, Beach Medical	N
30332832	Oliveros, Elena; VÃ¡zquez, Enrique; Barranco, Alejandro; RamÃ­rez, MarÃ­a; Gruart, Agnes; Delgado-GarcÃ­a, Jose MarÃ­a; Buck, Rachael; Rueda, Ricardo; MartÃ­n, MarÃ­a J	R&amp;D Abbott Nutrition, 18004 Granada, Spain. elena.oliveros@abbott.com. / Doctoral programme in Biomedicine, School of Health Sciences, University of Granada, 18071 Granada, Spain. elena.oliveros@abbott.com. / R&amp;D Abbott Nutrition, 18004 Granada, Spain. enrique.vazquez@abbott.com. / R&amp;D Abbott Nutrition, 18004 Granada, Spain. alejandro.barranco@abbott.com. / R&amp;D Abbott Nutrition, 1…	2018	Sialic Acid and Sialylated Oligosaccharide Supplementation during Lactation Improves Learning and Memory in Rats.	Sialic acids (Sia) are postulated to improve cognitive abilities. This study evaluated Sia effects on rat behavior when administered in a free form as N-acetylneuraminic acid (Neu5Ac) or conjugated as 6'-sialyllactose (6'-SL). Rat milk contains Sia, which peaks at Postnatal Day 9 and drops to a minimum by Day 15. To bypass this Sia peak, a cohort of foster mothers was used to raise the experiment…	Nutrients	Journal Article	EMPTY	10.3390/nu10101519	E.O., M.R., E.V., A.B., R.B., R.R. and M.J.M. are employees of Abbott Laboratories, a company that manufactures infant formulas. A.G. and J.M.D.-G., have no conflicts of interest to declare.	AB Laboratories	N
30353043	Shafirstein, Gal; Bellnier, David A; Oakley, Emily; Hamilton, Sasheen; Habitzruther, Michael; Tworek, Lawrence; Hutson, Alan; Spernyak, Joseph A; Sexton, Sandra; Curtin, Leslie; Turowski, Steven G; Arshad, Hassan; Henderson, Barbara	Photodynamic Therapy Center, Roswell Park Comprehensive Cancer Center (Roswell Park), Buffalo, NY, USA. Gal.Shafirstein@RoswellPark.org. / Department of Cell Stress Biology, Roswell Park, Buffalo, NY, USA. Gal.Shafirstein@RoswellPark.org. / Photodynamic Therapy Center, Roswell Park Comprehensive Cancer Center (Roswell Park), Buffalo, NY, USA. / Department of Cell Stress Biology, Roswell Park, Buf…	2018	Irradiance controls photodynamic efficacy and tissue heating in experimental tumours: implication for interstitial PDT of locally advanced cancer.	Currently delivered light dose (J/cm 2 ) is the principal parameter guiding interstitial photodynamic therapy (I-PDT) of refractory locally advanced cancer. The aim of this study was to investigate the impact of light dose rate (irradiance, mW/cm 2 ) and associated heating on tumour response and cure. Finite-element modeling was used to compute intratumoural irradiance and dose to guide Photofrin…	British journal of cancer	Journal Article	Research Support, N.I.H., Extramural	10.1038/s41416-018-0210-y	G.S., D.A.B., and E.O. are co-inventors in patent applications (owned by Roswell Park Comprehensive Cancer Center) of a light dosimetry system for interstitial and thermal photodynamic therapy. G.S. and H.A. acknowledge research grant support from Concordia Laboratories, Inc. G.S. acknowledges a service on the advisory board for Concordia International Corp. and Pinnacle Biologics, Inc. The remai…	AB Laboratories	N
30416273	Verma, Ishwar Chander; Puri, Ratna; Venkataswamy, Eswarachary; Tayal, Tulika; Nampoorthiri, Sheela; Andrew, Chitra; Kabra, Madhulika; Bagga, Rashmi; Gowda, Mamatha; Batra, Meenu; Hegde, Sridevi; Kaul, Anita; Gupta, Neerja; Mishra, Pallavi; Subramanian, Jayshree Ganapathi; Lingaiah, Shruti; Akhtar, Riyaz; Kidangan, Francis; Chandran, R; Kiran, C; Ravi Kumar, G R; Ramprasad, V L; Kadam, Priya	1Sir Ganga Ram Hospital, New Delhi, India. / 1Sir Ganga Ram Hospital, New Delhi, India. / Medgenome Laboratory Private Limited, 3rd Floor, 258/A, Narayana Nethralaya, Narayana Health City, Hosur Road, Bommasandra, Bengaluru, 560099 India. / 3Rainbow Hospital, Hyderabad, India. / 4Amrita Institute of Medical Sciences and Research Center, Kochi, India. / 5Sri Ramachandra Medical College, Chennai, I…	2018	Single Nucleotide Polymorphism-Based Noninvasive Prenatal Testing: Experience in India.	Noninvasive prenatal testing (NIPT) has revolutionized prenatal screening for chromosomal aneuploidies in some countries. Its implementation has been sporadic in developing countries. Given the genetic variation of the people in different countries, we evaluated the performance of the SNP-based NIPT in India . The Panoramaâ„¢ NIPT was performed in 516 pregnancies, which had tested intermediate-to…	Journal of obstetrics and gynaecology of India	Journal Article	EMPTY	10.1007/s13224-017-1061-9	Authors Dr. Ramprasad VL, Dr. Priya Kadam, Dr. Venkataswamy E, Shruti Lingaiah, Riyaz Akhtar, Francis Kidangan, Chandran R., Kiran C., and Ravi Kumar G. R. were/are employed with Medgenome Laboratories Private Limited during the course of the project.The study was reviewed and approved by ethical review board of the institutions that participated in the study. All procedures performed in studies …	AB Laboratories	N
30463844	Choo, Vivian L; Viguiliouk, Effie; Blanco Mejia, Sonia; Cozma, Adrian I; Khan, Tauseef A; Ha, Vanessa; Wolever, Thomas M S; Leiter, Lawrence A; Vuksan, Vladimir; Kendall, Cyril W C; de Souza, Russell J; Jenkins, David J A; Sievenpiper, John L	Toronto 3D (Diet, Digestive Tract, and Disease) Knowledge Synthesis and Clinical Trials Unit, Clinical Nutrition and Risk Factor Modification Centre, St Michael's Hospital, 61 Queen Street East, Toronto, ON, M5C 2T2, Canada. / Department of Nutritional Sciences, Faculty of Medicine, University of Toronto, Toronto, ON, Canada. / Undergraduate Medical Education, Cumming School of Medicine, Universi…	2018	Food sources of fructose-containing sugars and glycaemic control: systematic review and meta-analysis of controlled intervention studies.	To assess the effect of different food sources of fructose-containing sugars on glycaemic control at different levels of energy control. Systematic review and meta-analysis of controlled intervention studies. Medine, Embase, and the Cochrane Library up to 25 April 2018. Controlled intervention studies of at least seven days' duration and assessing the effect of different food sources of fructose-…	BMJ (Clinical research ed.)	Journal Article	Meta-Analysis	10.1136/bmj.k4644	Competing interests: All authors have completed the ICMJE uniform disclosure form at www.icmje.org/coi_disclosure.pdf and declare: support from Diabetes Canada and the Diet, Digestive tract, and Disease Centre through the Canada Foundation for Innovation and the Ministry of Research and Innovationâ€™s Ontario Research Fund for the submitted work. TMSW is a part owner and president of Glycemic Ind…	AB Laboratories	N
30509238	Baloira, Adolfo; Gonzalez-Moro, JosÃ© Miguel Rodriguez; SanjuÃ¡n, EstefanÃ­a; Trigueros, Juan Antonio; Casamor, Ricard	Hospital de Montecelo, Mourente, s/n, 36071, Pontevedra, Spain. adolfo.baloira.villar@sergas.es. / Hospital Universitario PrÃ­ncipe de Asturias, AlcalÃ¡ de Henares, Madrid, Spain. / CAP MarÃ­a Bernades, Viladecans, Barcelona, Spain. / Centro de Salud Menasalbas, Toledo, Spain. / Novartis FarmacÃ©utica S.A, Barcelona, Spain.	2018	Degree of control of patients with chronic obstructive pulmonary disease in Spain: SINCON study.	Disease control is an important objective of COPD management. The SINCON study evaluated the level of control in terms of respiratory symptoms and exacerbations in Spanish patients with COPD for â‰¥2â€‰years. SINCON was a descriptive, cross-sectional, multicenter study that assessed degree of control using a combined index comprising COPD assessment test (CAT), modified Medical Research Council d…	BMC pulmonary medicine	Journal Article	Multicenter Study	10.1186/s12890-018-0749-7	Ethics approval and consent to participate This study was conducted in accordance with the ICH Harmonised Tripartite Guidelines for Good Clinical Practice, with applicable local regulations (including the European Directive 2001/83/EC and U.S. Code of Federal Regulations Part 21), and with the ethical principles established in the Declaration of Helsinki. The study protocol was reviewed and appro…	AB Laboratories	N
30534585	Svenningsson, Per; Johansson, Anders; Nyholm, Dag; Tsitsi, Panagiota; Hansson, Fredrik; Sonesson, Clas; Tedroff, Joakim	1Department of Clinical Neuroscience, Karolinska Institutet, 171 77 Stockholm, Sweden. / 2Department of Neurology, Karolinska University Hospital, 171 76 Stockholm, Sweden. / 1Department of Clinical Neuroscience, Karolinska Institutet, 171 77 Stockholm, Sweden. / 2Department of Neurology, Karolinska University Hospital, 171 76 Stockholm, Sweden. / 3Department of Neuroscience, Neurology, Uppsala U…	2018	Safety and tolerability of IRL790 in Parkinson's disease with levodopa-induced dyskinesia-a phase 1b trial.	IRL790 is a novel compound with psychomotor stabilizing properties primarily targeting the dopamine D3 receptor. IRL790 is developed as an experimental treatment for levodopa-induced dyskinesia (LID), impulse control disorder, and psychosis in Parkinson's disease (PD). The primary objective was to investigate the safety and tolerability of IRL790 in PD patients with LID in a randomized controlled…	NPJ Parkinson's disease	Journal Article	EMPTY	10.1038/s41531-018-0071-3	F.H., C.S., and J.T. are employed by the sponsor, Integrative Research Laboratories A.B. P.S., D.N., A.J., and P.T. declare no competing interests.	AB Laboratories	N
30567563	Morales Ruiz, Sandra; Bendezu, Jorge; Choque Guevara, Ricardo; Montesinos, Ricardo; Requena, David; Choque Moreau, Luz; MontalvÃ¡n Ãvalos, Ãngela; FernÃ¡ndez-DÃ­az, Manolo	Laboratorios de InvestigaciÃ³n y Desarrollo, FARVET SAC, Carretera Panamericana Sur NÂº766 Km 198.5, Chincha Alta, 11702, Ica, Peru. sandra.morales@farvet.com. / Laboratorios de InvestigaciÃ³n y Desarrollo, FARVET SAC, Carretera Panamericana Sur NÂº766 Km 198.5, Chincha Alta, 11702, Ica, Peru. jorge.bendezu@farvet.com. / Laboratorios de InvestigaciÃ³n y Desarrollo, FARVET SAC, Carretera Panameric…	2018	Development of a lateral flow test for the rapid detection of Avibacterium paragallinarum in chickens suspected of having infectious coryza.	Infectious coryza (IC) is an acute respiratory disease of growing chickens and layers caused by Avibacterium paragallinarum. The development of tools that allow rapid pathogen detection is necessary in order to avoid disease dissemination and economic losses in poultry. An Av. paragallinarum-specific Ma-4 epitope of the TonB-dependent transporter (TBDT) was selected using bioinformatic tools in o…	BMC veterinary research	Journal Article	EMPTY	10.1186/s12917-018-1729-0	Ethics approval The use of a BalbC mouse for hybridoma clone development was performed by GenScript Laboratories. GenScript Laboratories received ethical procedure approval from OLAW’s Animal Welfare of the U. S. National Institutes of Health (NIH) under assurance number A5892–01. All chickens involved in this study were sent to FARVET laboratories for routine diagnostic analysis from local farms…	AB Laboratories	N
30604457	Qurollo, Barbara A; Buch, Jesse; Chandrashekar, Ramaswamy; Beall, Melissa J; Breitschwerdt, Edward B; Yancey, Caroline B; Caudill, Alexander H; Comyn, Alaire	Vector Borne Disease Diagnostic Laboratory, Comparative Medicine Institute, College of Veterinary Medicine, North Carolina State University, Raleigh, North Carolina. / IDEXX Laboratories, Inc, Westbrook, Maine. / IDEXX Laboratories, Inc, Westbrook, Maine. / IDEXX Laboratories, Inc, Westbrook, Maine. / Vector Borne Disease Diagnostic Laboratory, Comparative Medicine Institute, College of Veterinar…	2019	Clinicopathological findings in 41 dogs (2008-2018) naturally infected with Ehrlichia ewingii.	Ehrlichia ewingii is the most seroprevalent Ehrlichia-infecting dogs in the southern and mid-western United States. Fever, lameness, and polyarthritis are commonly reported findings in dogs naturally infected with E. ewingii. To evaluate clinicopathologic findings in a population of dogs naturally infected with E. ewingii. Forty-one dogs PCR positive for E. ewingii and PCR negative for other targ…	Journal of veterinary internal medicine	Journal Article	EMPTY	10.1111/jvim.15354	B. Qurollo is a research assistant professor at NC State‐CVM, co‐director of the NC State‐CVM‐VBDDL and a vector borne disease researcher. IDEXX Laboratories, Inc funds a portion of her salary. J. Buch, R. Chandrashekar, and M. J. Beall work for IDEXX Laboratories, Inc. E. B. Breitschwerdt co‐directs the VBDDL and the Intracellular Pathogens Research Laboratory at NC State, is chief scientific of…	AB Laboratories	N
30746121	Bass, Almasa; Webster, Lynn R; Matschke, Kyle T; Malhotra, Bimal K; Wolfram, Gernot	Pfizer Inc., Durham, NC, USA. / PRA Health Sciences, Salt Lake City, UT, USA. / Pfizer Inc., Collegeville, PA, USA. / Pfizer Inc., 235 East 42nd Street, New York, NY 10017, USA. / Pfizer Inc., Durham, NC, USA.	2019	Effects of intravenous oxycodone alone or in combination with naltrexone on measures of respiratory depression: a randomized placebo-controlled study.	Abuse of prescription opioids, particularly by intravenous (IV) administration, can cause respiratory depression and death. ALO-02, an abuse-deterrent opioid formulation, is designed to release sequestered naltrexone upon manipulation by crushing, thereby antagonizing the pharmacologic effects of oxycodone. This exploratory post-hoc analysis examined the effects of IV administration of simulated …	Therapeutic advances in drug safety	Journal Article	EMPTY	10.1177/2042098618821274	Conflict of interest statement: KTM and BKM are full-time employees of Pfizer and hold stock and/or stock options. AB and GW were full-time employees of Pfizer during the conduct of this study and held stock and/or stock options. LKW is a full-time employee of PRA Health Sciences (formerly CRI Lifetree), where the study was conducted. In the past 12â€‰months, LKW received honoraria/travel expense…	AB Laboratories	N
30747704	Moore, Hunter B; D'Alessandro, Angelo; Moore, Ernest E; Wither, Matthew; Lawson, Peter J; Huebner, Benjamin R; Hansen, Kirk; Choudhury, Rashikh; Nydam, Trevor L	Departments of Surgery, University of Colorado School of Medicine, Aurora, CO, United State of America. / Department of Biochemistry and Molecular Genetics, University of Colorado School of Medicine, Aurora, CO, United State of America. / Departments of Surgery, University of Colorado School of Medicine, Aurora, CO, United State of America. / Department of Surgery, Denver Health Medical Centre, D…	2019	Increase in post-reperfusion sensitivity to tissue plasminogen activator-mediated fibrinolysis during liver transplantation is associated with abnormal metabolic changes and increased blood product utilisation.	Increased systemic fibrinolytic activity can occur in liver transplant recipients after the donor graft is reperfused. However, it remains unclear whether this is related solely to tissue plasminogen activator (t-PA) levels or whether unique metabolic changes can alter t-PA activity and enhance fibrinolytic activity. We hypothesise that an increase in sensitivity to t-PA-mediated fibrinolysis (St…	Blood transfusion = Trasfusione del sangue	Journal Article	EMPTY	10.2450/2019.0205-18	Disclosure of conflicts of interest HBM and EEM both have shared intellectual property with Haemonetics and are both co-founders of Thrombo Therapeutics Incorporated. HBM has acted as a consultant for Instrument Laboratories. The other Authors declare no conflicts of interest.	AB Laboratories	N
30797639	Kennedy, Richard B; Ovsyannikova, Inna G; Thomas, Antonia; Larrabee, Beth R; Rubin, Steven; Poland, Gregory A	Mayo Clinic Vaccine Research Group, Mayo Clinic, Rochester, MN 55905, USA. Electronic address: kennedy.rick@mayo.edu. / Mayo Clinic Vaccine Research Group, Mayo Clinic, Rochester, MN 55905, USA. / Center for Biologics Evaluation and Research, Food and Drug Administration, U.S. Department of Health and Human Services, Silver Spring, MD 20993, USA. / Division of Biomedical Statistics and Informatic…	2019	Differential durability of immune responses to measles and mumps following MMR vaccination.	The development and wide-spread use of mumps vaccine resulted in a dramatic and sustained decrease in the incidence of mumps disease; however, since 2000, an increase in the size and number of mumps outbreaks in the United States and other countries has sparked renewed interest in the durability of mumps-specific immunity elicited by mumps vaccination. The most likely explanation for mumps cases …	Vaccine	Journal Article	Research Support, N.I.H., Extramural	10.1016/j.vaccine.2019.02.030	Disclosures Dr. Poland is the chair of a Safety Evaluation Committee for novel investigational vaccine trials being conducted by Merck Research Laboratories. Dr. Poland offers consultative advice on vaccine development to Merck & Co. Inc., Avianax, Adjuvance, Valneva, Medicago, Sanofi Pasteur, GlaxoSmithKline, and Emergent Biosolutions. Dr. Poland’s effort on this project was covered by the above…	AB Laboratories	N
30817854	Ng, Bobby G; Sosicka, Paulina; Agadi, Satish; Almannai, Mohammed; Bacino, Carlos A; Barone, Rita; Botto, Lorenzo D; Burton, Jennifer E; Carlston, Colleen; Chung, Brian Hon-Yin; Cohen, Julie S; Coman, David; Dipple, Katrina M; Dorrani, Naghmeh; Dobyns, William B; Elias, Abdallah F; Epstein, Leon; Gahl, William A; Garozzo, Domenico; Hammer, Trine BjÃ¸rg; Haven, Jaclyn; HÃ©ron, Delphine; Herzog, Mat…	Human Genetics Program, Sanford Burnham Prebys Medical Discovery Institute, La Jolla, California. / Human Genetics Program, Sanford Burnham Prebys Medical Discovery Institute, La Jolla, California. / Department of Molecular and Human Genetics, Baylor College of Medicine, Houston, Texas. / Department of Molecular and Human Genetics, Baylor College of Medicine, Houston, Texas. / Department of Molec…	2019	SLC35A2-CDG: Functional characterization, expanded molecular, clinical, and biochemical phenotypes of 30 unreported Individuals.	Pathogenic de novo variants in the X-linked gene SLC35A2 encoding the major Golgi-localized UDP-galactose transporter required for proper protein and lipid glycosylation cause a rare type of congenital disorder of glycosylation known as SLC35A2-congenital disorders of glycosylation (CDG; formerly CDG-IIm). To date, 29 unique de novo variants from 32 unrelated individuals have been described in th…	Human mutation	Journal Article	Research Support, N.I.H., Extramural	10.1002/humu.23731	CONFLICT OF INTEREST STATEMENT The Department of Molecular and Human Genetics at Baylor College of Medicine derives revenue from clinical genetic testing completed at Baylor Genetics Laboratories. Fernando Scaglia is involved in clinical trials supported by BioElectron, Reata Pharmaceuticals, and Stealth BioTherapeutics. Mary Willis declares views expressed herein are those of the authors and do …	AB Laboratories	N
30827006	D'Haens, Geert R A M; Lindsay, James O; Panaccione, Remo; Schreiber, Stefan	Department of Gastroenterology, Academic Medical Center, Meibergdreef 9, 1100 DZ, Amsterdam, The Netherlands. g.dhaens@amc.uva.nl. / Department of Gastroenterology, The Royal London Hospital, Barts Health NHS Trust, London, E1 1BB, UK. / Centre for Immunology, Blizard Institute, Queen Mary University of London, London, E1 2AT, UK. / Inflammatory Bowel Disease Clinic, University of Calgary, Calgar…	2019	Ulcerative Colitis: Shifting Sands.	Ulcerative colitis (UC) is a chronic inflammatory bowel disease associated with considerable disease burden. We review some current misconceptions about UC in adults with the aim of optimizing care for patients. Although UC and Crohn's disease (CD) are considered discrete diseases, distinctions between them are not always clear-cut and phenotypes may change over time. Patient management should ta…	Drugs in R&amp;D	Journal Article	Review	10.1007/s40268-019-0263-2	Geert R.A.M. D’Haens has received consulting fees from AbbVie, Ablynx, Amakem, AM Pharma, Avaxia, Biogen, Boehringer Ingelheim, Bristol-Myers Squibb, Celgene, Celltrion, Cosmo, Covidien/Medtronics, Dr. Falk Pharma, Engene, Ferring, Galapagos, Gilead, GlaxoSmithKline, Hospira, Immunic, Johnson and Johnson, Lycera, Medimetrics, Millennium/Takeda, Mitsubishi Pharma, MSD, Mundipharma, Novo Nordisk, P…	AB Laboratories	N
30852761	Lynce, F; Barac, A; Geng, X; Dang, C; Yu, A F; Smith, K L; Gallagher, C; Pohlmann, P R; Nunes, R; Herbolsheimer, P; Warren, R; Srichai, M B; Hofmeyer, M; Cunningham, A; Timothee, P; Asch, F M; Shajahan-Haq, A; Tan, M T; Isaacs, C; Swain, S M	Georgetown Lombardi Comprehensive Cancer Center, Georgetown University Medical Center, 4000 Reservoir Road NW, 120 Building D, Washington, DC, 20057-1400, USA. / Georgetown Lombardi Comprehensive Cancer Center, Georgetown University Medical Center, 4000 Reservoir Road NW, 120 Building D, Washington, DC, 20057-1400, USA. / MedStar Heart &amp; Vascular Institute, Washington, DC, USA. / Department o…	2019	Prospective evaluation of the cardiac safety of HER2-targeted therapies in patients with HER2-positive breast cancer and compromised heart function: the SAFE-HEaRt study.	HER2-targeted therapies have substantially improved the outcome of patients with breast cancer, however, they can be associated with cardiac toxicity. Guidelines recommend holding HER2-targeted therapies until resolution of cardiac dysfunction. SAFE-HEaRt is the first trial that prospectively tests whether these therapies can be safely administered without interruptions in patients with cardiac d…	Breast cancer research and treatment	Clinical Trial	Journal Article	10.1007/s10549-019-05191-2	F.L. reports personal fees from AstraZeneca, Celgene, Jounce; research grants to institution from Bristol-Myers Squibb, Calithera, Chugai, Genentech/Roche, Immunomedics, Inivata, Pfizer, Regeneron, Tesaro. C.D. reports personal fees from Amgen, Pfizer, Puma Biotechnology, Roche/Genentech; research grants from Amgen, Pfizer, Puma Biotechnology, Roche/Genentech. A.B. reports honoraria from Bristol-…	AB Laboratories	N
30962366	Yu, Meichen; Linn, Kristin A; Shinohara, Russell T; Oathes, Desmond J; Cook, Philip A; Duprat, Romain; Moore, Tyler M; Oquendo, Maria A; Phillips, Mary L; McInnis, Melvin; Fava, Maurizio; Trivedi, Madhukar H; McGrath, Patrick; Parsey, Ramin; Weissman, Myrna M; Sheline, Yvette I	Center for Neuromodulation in Depression and Stress, Department of Psychiatry, Perelman School of Medicine, University of Pennsylvania, Philadelphia, PA 19104. / Department of Psychiatry, Perelman School of Medicine, University of Pennsylvania, Philadelphia, PA 19104. / Center for Neuromodulation in Depression and Stress, Department of Psychiatry, Perelman School of Medicine, University of Pennsy…	2019	Childhood trauma history is linked to abnormal brain connectivity in major depression.	Patients with major depressive disorder (MDD) present with heterogeneous symptom profiles, while neurobiological mechanisms are still largely unknown. Brain network studies consistently report disruptions of resting-state networks (RSNs) in patients with MDD, including hypoconnectivity in the frontoparietal network (FPN), hyperconnectivity in the default mode network (DMN), and increased connecti…	Proceedings of the National Academy of Sciences of the United States of America	Journal Article	Research Support, N.I.H., Extramural	10.1073/pnas.1900801116	Conflict of interest statement: A comprehensive list of lifetime disclosures of M.F. is available at https://mghcme.org/faculty/faculty-detail/maurizio_fava. M.A.O. receives royalties for the use of the Columbia Suicide Severity Rating Scale and has received financial compensation from Pfizer for the safety evaluation of a clinical facility, unrelated to the current study; she was the recipient o…	AB Laboratories	N
30962681	Sethi, Sanjay; Kerwin, Edward; Watz, Henrik; Ferguson, Gary T; Mroz, Robert M; Segarra, Rosa; Molins, Eduard; Jarreta, Diana; Garcia Gil, Esther	Jacobs School of Medicine and Biomedical Sciences, University at Buffalo, SUNY, Buffalo, NY, USA, ssethi@buffalo.edu. / Clinical Research Institute, Medford, OR, USA. / Pulmonary Research Institute at LungenClinic Grosshansdorf, Airway Research Center North, German Center for Lung Research, Grosshansdorf, Germany. / Pulmonary Research Institute of Southeast Michigan, Farmington Hills, MI, USA. / …	2019	AMPLIFY: a randomized, Phase III study evaluating the efficacy and safety of aclidinium/formoterol vs monocomponents and tiotropium in patients with moderate-to-very severe symptomatic COPD.	AMPLIFY assessed the efficacy and safety of aclidinium bromide/formoterol fumarate (AB/FF) vs its monocomponents and tiotropium (TIO) in patients with moderate-to-very severe symptomatic COPD (NCT02796677). In this 24-week, Phase III, double-dummy, active-controlled study, symptomatic patients (COPD Assessment Test score â‰¥10) were randomized to twice-daily AB/FF 400/12 Âµg, AB 400 Âµg, or FF 12…	International journal of chronic obstructive pulmonary disease	Clinical Trial, Phase III	Comparative Study	10.2147/COPD.S189138	Disclosure SS has received grants from AstraZeneca, Dey, and Pearl Therapeutics. He has received personal fees from AstraZeneca, Bayer, Boehringer Ingelheim, Cempra, CSL Behring, Forest, GlaxoSmithKline, Merck, Pearl Therapeutics, Pulmonx, Reckitt Benckiser, Sunovion, and Theravance. EK has served on advisory boards, speaker panels, or received travel reimbursement from Amphastar, AstraZeneca, Gl…	AB Laboratories	N
30968729	Patel, Hiten D; Puligandla, Maneka; Shuch, Brian M; Leibovich, Bradley C; Kapoor, Anil; Master, Viraj A; Drake, Charles G; Heng, Daniel Yc; Lara, Primo N; Choueiri, Toni K; Maskens, Deborah; Singer, Eric A; Eggener, Scott E; Svatek, Robert S; Stadler, Walter M; Cole, Suzanne; Signoretti, Sabina; Gupta, Rajan T; Michaelson, Marc Dror; McDermott, David F; Cella, David; Wagner, Lynne I; Haas, Naomi …	Department of Urology, The James Buchanan Brady Urological Institute, Johns Hopkins University School of Medicine, Baltimore, MD, USA. / Department of Biostatistics &amp; Computational Biology, Dana-Farber Cancer Institute, Harvard Medical School, Boston, MA, USA. / Department of Urology, Yale School of Medicine, New Haven, CT, USA. / Department of Urology, Mayo Clinic, Rochester, MN, USA. / Divi…	2019	The future of perioperative therapy in advanced renal cell carcinoma: how can we PROSPER?	Patients with high-risk renal cell carcinoma (RCC) experience high rates of recurrence despite definitive surgical resection. Recent trials of adjuvant tyrosine kinase inhibitor therapy have provided conflicting efficacy results at the cost of significant adverse events. PD-1 blockade via monoclonal antibodies has emerged as an effective disease-modifying treatment for metastatic RCC. There is em…	Future oncology (London, England)	Clinical Trial, Phase III	Journal Article	10.2217/fon-2018-0951	Financial & competing interests disclosure The study is coordinated by the ECOG-ACRIN Cancer Research Group and supported by the National Cancer Institute. The study drug is provided by the Bristol-Myers Squibb under a Cooperative Research and Development Agreement with the National Cancer Institute. A Kapoor had research funding from Pfizer Oncology, Novartis Oncology, BMS and Roche. CG Drake is…	AB Laboratories	N
30979946	Vidal, Elisa; Lalarme, Elise; Maire, Marie-Annick; Febvret, ValÃ©rie; GrÃ©goire, StÃ©phane; Gambert, SÃ©golÃ¨ne; Acar, Niyazi; Bretillon, Lionel	Eye and Nutrition Research Group, Centre des Sciences du GoÃ»t et de l'Alimentation, AgroSup Dijon, INRA, CNRS, UniversitÃ© Bourgogne Franche-ComtÃ©, Dijon, France. / Horus Pharma Laboratories, Saint Laurent du Var, France. / Animalerie ExpÃ©rimentale, Centre des Sciences du GoÃ»t et de l'Alimentation, AgroSup Dijon, INRA, CNRS, UniversitÃ© Bourgogne Franche-ComtÃ©, Dijon, France. / Eye and Nutri…	2019	Early impairments in the retina of rats fed with high fructose/high fat diet are associated with glucose metabolism deregulation but not dyslipidaemia.	Way of life changes such as high consumption of processed foods rich in fat and sugar and sedentary lifestyle are associated with the increasing prevalence of metabolic syndrome (MetS) that affects about 35% in the American population. MetS is the main risk factor for diabetes mellitus, which is associated with vascular changes in the retina. However, the early consequences of MetS in the retina …	Scientific reports	Journal Article	Research Support, Non-U.S. Gov't	10.1038/s41598-019-42528-9	Elisa Vidal is a PhD fellow from Horus Pharma Laboratories. The work has been funded by the Regional Council of Burgundy France (PARI Agral 1), FEDER (European Funding for Regional Economical Development), Association Nationale Recherche Technologie, Fondation de France/Fondation de l’Oeil, ANR-11-LABEX-0021.	AB Laboratories	N
31009120	Hoffmann, Jan; Storer, Robin James; Park, Jeong-Wook; Goadsby, Peter J	Department of Neurology, University of California, San Francisco, California, USA. / Headache Group, Basic and Clinical Neuroscience, Institute of Psychiatry, Psychology and Neuroscience, King's College London, London, UK. / Department of Neurology, University of California, San Francisco, California, USA. / Office of Research Affairs, Faculty of Medicine, Chulalongkorn University, Bangkok, Thail…	2019	N-Methyl-d-aspartate receptor open-channel blockers memantine and magnesium modulate nociceptive trigeminovascular neurotransmission in rats.	Experimental and clinical studies suggest that the low-affinity N-methyl-d-aspartate (NMDA) receptor open-channel blockers Mg 2+ and memantine are effective in reducing trigeminal nociceptive activation. The aim of this study was to investigate the apparent effectiveness of these channel blockers using a model of trigeminal activation in vivo. Rats were anaesthetized before electrically stimulati…	The European journal of neuroscience	Journal Article	Research Support, Non-U.S. Gov't	10.1111/ejn.14423	Competing interests The authors certify that they have no affiliations with or involvement in any organization or entity with any financial interest (such as honoraria; educational grants; participation in speakers’ bureaus; membership, employment, consultancies, stock ownership or other equity interest; and expert testimony or patent-licensing arrangements) or nonfinancial interest (such as pers…	AB Laboratories	N
31013172	Davis, Lara E; Bolejack, Vanessa; Ryan, Christopher W; Ganjoo, Kristen N; Loggers, Elizabeth T; Chawla, Sant; Agulnik, Mark; Livingston, Michael B; Reed, Damon; Keedy, Vicky; Rushing, Daniel; Okuno, Scott; Reinke, Denise K; Riedel, Richard F; Attia, Steven; Mascarenhas, Leo; Maki, Robert G	1 Knight Cancer Institute, Oregon Health &amp; Science University, Portland, OR. / 2 Cancer Research and Biostatistics, Seattle, WA. / 1 Knight Cancer Institute, Oregon Health &amp; Science University, Portland, OR. / 3 Stanford Cancer Institute, Stanford, CA. / 4 Fred Hutchinson Cancer Research Center, Seattle, WA. / 5 Sarcoma Oncology Research Center, Santa Monica, CA. / 6 Northwestern Universi…	2019	Randomized Double-Blind Phase II Study of Regorafenib in Patients With Metastatic Osteosarcoma.	SARC024 is a phase II clinical trial of the multikinase inhibitor regorafenib in specific sarcoma subtypes, including advanced osteosarcoma. We hypothesized that regorafenib would improve progression-free survival (PFS) in patients with sarcoma and report the results of the osteosarcoma cohort. This trial enrolled patients with progressive metastatic osteosarcoma with measurable disease by RECIST…	Journal of clinical oncology : official journal of the American Society of Clinical Oncology	Clinical Trial, Phase II	Journal Article	10.1200/JCO.18.02374	Randomized Double-Blind Phase II Study of Regorafenib in Patients With Metastatic Osteosarcoma The following represents disclosure information provided by authors of this manuscript. All relationships are considered compensated. Relationships are self-held unless noted. I = Immediate Family Member, Inst = My Institution. Relationships may not relate to the subject matter of this manuscript. For m…	AB Laboratories, AB Ventures	N
31014393	Carvalho, Claudia M B; Coban-Akdemir, Zeynep; Hijazi, Hadia; Yuan, Bo; Pendleton, Matthew; Harrington, Eoghan; Beaulaurier, John; Juul, Sissel; Turner, Daniel J; Kanchi, Rupa S; Jhangiani, Shalini N; Muzny, Donna M; Gibbs, Richard A; Stankiewicz, Pawel; Belmont, John W; Shaw, Chad A; Cheung, Sau Wai; Hanchard, Neil A; Sutton, V Reid; Bader, Patricia I; Lupski, James R	Department of Molecular and Human Genetics, Baylor College of Medicine, One Baylor Plaza, Room 604B, Houston, TX, 77030-3498, USA. cfonseca@bcm.edu. / Department of Molecular and Human Genetics, Baylor College of Medicine, One Baylor Plaza, Room 604B, Houston, TX, 77030-3498, USA. / Department of Molecular and Human Genetics, Baylor College of Medicine, One Baylor Plaza, Room 604B, Houston, TX, 7…	2019	Interchromosomal template-switching as a novel molecular mechanism for imprinting perturbations associated with Temple syndrome.	Intrachromosomal triplications (TRP) can contribute to disease etiology via gene dosage effects, gene disruption, position effects, or fusion gene formation. Recently, post-zygotic de novo triplications adjacent to copy-number neutral genomic intervals with runs of homozygosity (ROH) have been shown to result in uniparental isodisomy (UPD). The genomic structure of these complex genomic rearrange…	Genome medicine	Case Reports	Journal Article	10.1186/s13073-019-0633-y	Ethics approval and consent to participate Informed consent was obtained for participation in the research study. This study was approved by the Baylor Institutional Review Board (IRB) at Baylor College of Medicine (protocols H-25466 and/or H-29697). This study was performed within the guidelines of the Declaration of Helsinki. Consent for publication A written consent was obtained to publish cli…	AB Laboratories	N
31034598	Jones, Robin L; Chawla, Sant P; Attia, Steven; SchÃ¶ffski, Patrick; Gelderblom, Hans; Chmielowski, Bartosz; Le Cesne, Axel; Van Tine, Brian A; Trent, Jonathan C; Patel, Shreyaskumar; Wagner, Andrew J; Chugh, Rashmi; Heyburn, John W; Weil, Susan C; Wang, Wenquan; Viele, Kert; Maki, Robert G	Seattle Cancer Care Alliance, Seattle, Washington. / Sarcoma Oncology Research Center, Santa Monica, California. / Mayo Clinic in Florida, Jacksonville, Florida. / Leuven Cancer Institute, Department of General Medical Oncology, University Hospital Leuven, Leuven, Belgium. / Department of Medical Oncology, Leiden University Medical Center, Leiden, the Netherlands. / Hematology/Oncology, Departmen…	2019	A phase 1 and randomized controlled phase 2 trial of the safety and efficacy of the combination of gemcitabine and docetaxel with ontuxizumab (MORAb-004) in metastatic soft-tissue sarcomas.	Ontuxizumab, a humanized monoclonal antibody, targets endosialin (tumor endothelial marker 1 [TEM-1] or CD248), which is expressed on sarcoma cells and is believed to be involved in tumor angiogenesis. This is the first trial to evaluate ontuxizumab in patients with sarcoma. Part 1 was an open-label, dose-finding, safety lead-in: 4, 6, or 8Â mg/kg with gemcitabine and docetaxel (G/D; 900Â mg/m 2 …	Cancer	Clinical Trial, Phase I	Clinical Trial, Phase II	10.1002/cncr.32084	Robin L. Jones reports personal fees from Adaptimmune, Blueprint, Clinigen, Eisai, Epizyme, Daiichi, Deciphera, Immune Design, Lilly, Merck, and PharmaMar outside the submitted work. Sant P. Chawla reports grants from Amgen, Roche, Threshold Pharmaceuticals, GlaxoSmithKline, CytRx, Ignyta, Immune Design, TRACON Pharmaceuticals, SARC, Karyopharm Therapeutics, and Jansen outside the submitted work.…	AB Laboratories	N
31096854	D'Urzo, Anthony D; Singh, Dave; Donohue, James F; Chapman, Kenneth R	Department of Family and Community Medicine, Faculty of Medicine, University of Toronto, Toronto, ON 12354, Canada. / Medicines Evaluation Unit, Manchester University NHS Foundations Trust, Manchester, UK. / Division of Pulmonary Diseases and Critical Care Medicine, University of North Carolina Pulmonary Critical Medicine, Chapel Hill, NC, USA. / Asthma and Airway Center, Toronto Western Hospital…	2019	Aclidinium bromide in fixed-dose combination with formoterol fumarate in the management of COPD: an update on the evidence base.	Aclidinium bromide/formoterol fumarate (AB/FF) 400/12 Âµg is a twice-daily long-acting muscarinic receptor antagonist and long-acting Î² 2 agonist (LAMA/LABA) dual-bronchodilator maintenance therapy used to relieve symptoms and reduce future risk of exacerbations in adults with chronic obstructive pulmonary disease (COPD). To date, there have been several clinical studies and post hoc analyses of…	Therapeutic advances in respiratory disease	Journal Article	Review	10.1177/1753466619850725	Conflict of interest statement: AD has received research, consulting, and lecturing fees from Almirall, Altana, AstraZeneca, Boehringer Ingelheim (Canada) Ltd, Forest Laboratories, GlaxoSmithKline, KOS Pharmaceuticals, Merck Canada, Methapharm, Novartis Canada/USA, ONO Pharmaceutical Co., Pfizer Canada, Schering-Plough, Sepracor, and SkyePharma. DS has received sponsorship to attend international…	AB Laboratories	N
31101064	Dharmadhikari, Avinash V; Ghosh, Rajarshi; Yuan, Bo; Liu, Pengfei; Dai, Hongzheng; Al Masri, Sami; Scull, Jennifer; Posey, Jennifer E; Jiang, Allen H; He, Weimin; Vetrini, Francesco; Braxton, Alicia A; Ward, Patricia; Chiang, Theodore; Qu, Chunjing; Gu, Shen; Shaw, Chad A; Smith, Janice L; Lalani, Seema; Stankiewicz, Pawel; Cheung, Sau-Wai; Bacino, Carlos A; Patel, Ankita; Breman, Amy M; Wang, Xi…	Baylor Genetics Laboratories, Houston, TX, USA. / Department of Molecular and Human Genetics, Baylor College of Medicine, One Baylor Plaza, Houston, TX, 77030-3411, USA. / Baylor Genetics Laboratories, Houston, TX, USA. / Department of Molecular and Human Genetics, Baylor College of Medicine, One Baylor Plaza, Houston, TX, 77030-3411, USA. / Baylor Genetics Laboratories, Houston, TX, USA. / Depar…	2019	Copy number variant and runs of homozygosity detection by microarrays enabled more precise molecular diagnoses in 11,020 clinical exome cases.	Exome sequencing (ES) has been successfully applied in clinical detection of single nucleotide variants (SNVs) and small indels. However, identification of copy number variants (CNVs) using ES data remains challenging. The purpose of this study is to understand the contribution of CNVs and copy neutral runs of homozygosity (ROH) in molecular diagnosis of patients referred for ES. In a cohort of 1…	Genome medicine	Journal Article	Research Support, N.I.H., Extramural	10.1186/s13073-019-0639-5	Baylor College of Medicine and Miraca Holdings Inc. have formed a joint venture with shared ownership and governance of Baylor Genetics (BG), formerly the Baylor Miraca Genetics Laboratories, which performs chromosomal microarray analysis and clinical exome sequencing. JRL serves on the Scientific Advisory Board of the BG. JRL has stock ownership in 23andMe, is a paid consultant for Regeneron Pha…	AB Laboratories	N
31155012	Nakahara, Soichiro; Turner, Jessica A; Calhoun, Vince D; Lim, Kelvin O; Mueller, Bryon; Bustillo, Juan R; O'Leary, Daniel S; McEwen, Sarah; Voyvodic, James; Belger, Aysenil; Mathalon, Daniel H; Ford, Judith M; Macciardi, Fabio; Matsumoto, Mitsuyuki; Potkin, Steven G; van Erp, Theo G M	Clinical Translational Neuroscience Laboratory, Department of Psychiatry and Human Behavior, University of California Irvine, Irvine, CA92617, USA. / Virtual Venture Unit, Psychiatry, Drug Discovery Research, Astellas Pharma Inc., 21, Miyukigaoka, Tsukuba, Ibaraki305-8585, Japan. / The Tri-institutional Center for Translational Research in Neuroimaging and Data Science (TReNDS) {Georgia State, Ge…	2020	Dentate gyrus volume deficit in schizophrenia.	Schizophrenia is associated with robust hippocampal volume deficits but subregion volume deficits, their associations with cognition, and contributing genes remain to be determined. Hippocampal formation (HF) subregion volumes were obtained using FreeSurfer 6.0 from individuals with schizophrenia (n = 176, mean age Â± s.d. = 39.0 Â± 11.5, 132 males) and healthy volunteers (n = 173, mean age Â± s.…	Psychological medicine	Journal Article	Research Support, N.I.H., Extramural	10.1017/S0033291719001144	Conflict of interest Dr. Soichiro Nakahara’s effort was supported by Astellas Pharma Inc. while he was a visiting scholar in University of California, Irvine. Dr. Bustillo consulted with Novartis and Otsuka Pharmaceuticals. Dr. Mathalon consulted for Boerhinger Ingelheim and Takeda. Dr. Preda consulted for Boehringer-Ingelheim. Dr. Potkin has financial interests in Bristol-Myers Squibb, Eisai, In…	AB Laboratories	N
31166571	Daly, Ella J; Trivedi, Madhukar H; Janik, Adam; Li, Honglan; Zhang, Yun; Li, Xiang; Lane, Rosanne; Lim, Pilar; Duca, Anna R; Hough, David; Thase, Michael E; Zajecka, John; Winokur, Andrew; Divacka, Ilona; Fagiolini, Andrea; Cubala, Wieslaw J; Bitter, IstvÃ¡n; Blier, Pierre; Shelton, Richard C; Molero, Patricio; Manji, Husseini; Drevets, Wayne C; Singh, Jaskaran B	Department of Neuroscience, Janssen Research and Development LLC, Titusville, New Jersey. / Department of Psychiatry, University of Texas Southwestern Medical Center, Dallas. / Department of Neuroscience, Janssen Research and Development LLC, San Diego, California. / Department of Neuroscience, Janssen Research and Development LLC, Titusville, New Jersey. / Department of Clinical Biostatistics, J…	2019	Efficacy of Esketamine Nasal Spray Plus Oral Antidepressant Treatment for Relapse Prevention in Patients With Treatment-Resistant Depression: A Randomized Clinical Trial.	Controlled studies have shown short-term efficacy of esketamine for treatment-resistant depression (TRD), but long-term effects remain to be established. To assess the efficacy of esketamine nasal spray plus an oral antidepressant compared with an oral antidepressant plus placebo nasal spray in delaying relapse of depressive symptoms in patients with TRD in stable remission after an induction and…	JAMA psychiatry	Clinical Trial, Phase III	Journal Article	10.1001/jamapsychiatry.2019.1189	Conflict of Interest Disclosures: Drs Daly, Janik, H. Li, Zhang, X. Li, Lim, Hough, Manji, Drevets, and Singh and Mss Lane and Duca are employees of Janssen Research & Development LLC and hold company equity. Dr Manji reports holding a patent, which is assigned to Icahn School of Medicine at Mount Sinai, Yale University, and the National Institutes of Health; no financial benefit was received fro…	AB Laboratories	N
31173122	CatalÃ¡-LÃ³pez, FerrÃ¡n; ForÃ©s-Martos, Jaume; Driver, Jane A; Page, Matthew J; Hutton, Brian; Ridao, Manuel; Alonso-Arroyo, Adolfo; MacÃ­as Saint-Gerons, Diego; GÃ¨nova-Maleras, Ricard; Valderas, JosÃ© M; Vieta, Eduard; Valencia, Alfonso; TabarÃ©s-Seisdedos, Rafael	Department of Health Planning and Economics, National School of Public Health, Institute of Health Carlos III, Madrid, Spain. / Department of Medicine, University of Valencia, INCLIVA Health Research Institute, Centro de InvestigaciÃ³n en Red de Salud Mental (CIBERSAM), Valencia, Spain. / Clinical Epidemiology Program, Ottawa Hospital Research Institute, Ottawa, Ontario, Canada. / Department of M…	2019	Association of Anorexia Nervosa With Risk of Cancer: A Systematic Review and Meta-analysis.	Anorexia nervosa is recognized as an important cause of morbidity in young people. However, the risk of cancer in people with anorexia nervosa remains uncertain. To evaluate the association of anorexia nervosa with the risk of developing or dying of cancer. MEDLINE, Scopus, Embase, and Web of Science from database inception to January 9, 2019. Published observational studies in humans examining t…	JAMA network open	Journal Article	Meta-Analysis	10.1001/jamanetworkopen.2019.5313	Conflict of Interest Disclosures: Dr Vieta reported receiving grants outside this work from AB Biotics, Abbott Laboratories, AstraZeneca, the Brain and Behaviour Research Foundation, Bristol-Myers Squibb, Dainippon Sumitomo Pharma, Ferrer, Forest Research Institute, Gedeon Richter, GlaxoSmithKline, Janssen Pharmaceutica, Lundbeck, Pfizer, Roche Holding, Sage Therapeutics, Sanofi, Servier Laborato…	AB Laboratories	N
31213892	Hauswald, Henrik; Bernhardt, Denise; Krug, David; Katayama, Sonja; Habl, Gregor; Lorenzo Bermejo, Justo; Debus, JÃ¼rgen; Sterzing, Florian	Department of Radiation Oncology, Heidelberg University Hospital, 69120 Heidelberg, Germany. / National Center for Radiation Research in Oncology (NCRO), Heidelberg Institute for Radiation Oncology (HIRO), 69120 Heidelberg, Germany. / National Center for Tumor Diseases (NCT), Heidelberg, 69120, Germany. / Clinical Cooperation Unit Radiation Oncology, German Cancer Research Center (DKFZ), Heidelbe…	2019	Whole-brain helical tomotherapy with integrated boost for brain metastases in patients with malignant melanoma - final results of the BRAIN-RT trial.	Background: Patients with multiple brain metastases (BMs) from malignant melanoma have a poor prognosis. Recent developments in radiation techniques allow simultaneous integrated boost (SIB) concepts while sparing organs at risk. Data on conventional versus dose-escalated radiation approaches in multiple BMs from malignant melanoma are warranted. Methods: In this prospective, single-center, rando…	Cancer management and research	Journal Article	EMPTY	10.2147/CMAR.S204729	Dr Henrik Hauswald reports support from TomoTherapy Inc., during the conduct of the study. Dr David Krug reports personal fees from MSD International GmbH, outside the submitted work. Prof. Dr. JÃ¼rgen Debus report grants from Viewray Inc, CRI The CLinical Research Institute GmbH, Accuray International Sari, RaySearch Laboratories AB, Vision RT Limited, Merck Serono GmbH, Astellas Pharma GmbH, As…	AB Laboratories, High Park[Conflict of Interest Statements]	N
31245056	Curtis, Jeffrey R; Mariette, Xavier; Gaujoux-Viala, CÃ©cile; Blauvelt, Andrew; Kvien, Tore K; Sandborn, William J; Winthrop, Kevin; de Longueville, Marc; Huybrechts, Ivo; Bykerk, Vivian P	Division of Clinical Immunology and Rheumatology, University of Alabama at Birmingham, Birmingham, Alabama, USA. / Service de Rhumatologie, UniversitÃ© Paris-Sud, AP-HP, INSERM UMR 1184, Le Kremlin-BicÃªtre, France. / Department of Rheumatology, NÃ®mes University Hospital, Montpellier University, NÃ®mes, France. / Oregon Medical Research Center, Portland, Oregon, USA. / Department of Rheumatology…	2019	Long-term safety of certolizumab pegol in rheumatoid arthritis, axial spondyloarthritis, psoriatic arthritis, psoriasis and Crohn's disease: a pooled analysis of 11 317 patients across clinical trials.	To review long-term certolizumab pegol (CZP) safety across all approved indications: rheumatoid arthritis (RA), axial spondyloarthritis (axSpA), psoriatic arthritis (PsA), psoriasis (PSO) and Crohn's disease (CD). Data were pooled across 49 UCB-sponsored CZP clinical trials (27 RA, one axSpA, one PsA, five PSO, 15â€‰CD) to August 2017. Serious adverse events (SAEs) of interest (infections, malign…	RMD open	Journal Article	Research Support, Non-U.S. Gov't	10.1136/rmdopen-2019-000942	Competing interests: JRC: Grant/research and consultancy fees from AbbVie, Amgen, Bristol-Myers Squibb, Corrona, Crescendo, Genentech, Janssen, Roche, Pfizer and UCB Pharma. XM: Consultant for Bristol-Myers Squibb, GlaxoSmithKline, Janssen, LFB Pharmaceuticals, Pfizer and UCB Pharma. Grant/research support from: Biogen, Pfizer and UCB Pharma. CGV: Speaking and/or consulting fees from AbbVie, Amge…	AB Laboratories	N
31263215	Blackburn, Alexandria T M; Bekheirnia, Nasim; Uma, Vanessa C; Corkins, Mark E; Xu, Yuxiao; Rosenfeld, Jill A; Bainbridge, Matthew N; Yang, Yaping; Liu, Pengfei; Madan-Khetarpal, Suneeta; Delgado, Mauricio R; Hudgins, Louanne; Krantz, Ian; Rodriguez-Buritica, David; Wheeler, Patricia G; Al-Gazali, Lihadh; Mohamed Saeed Mohamed Al Shamsi, Aisha; Gomez-Ospina, Natalia; Chao, Hsiao-Tuan; Mirzaa, Ghay…	Department of Pediatrics, Pediatric Research Center, University of Texas Health Science Center, McGovern Medical School, Houston, TX, USA. / Program in Genetics and Epigenetics, The University of Texas MD Anderson Cancer Center University of Texas Health Science Center Graduate School of Biomedical Sciences, Houston, TX, USA. / Renal Section, Department of Pediatrics, Baylor College of Medicine, …	2019	DYRK1A-related intellectual disability: a syndrome associated with congenital anomalies of the kidney and urinary tract.	Haploinsufficiency of DYRK1A causes a recognizable clinical syndrome. The goal of this paper is to investigate congenital anomalies of the kidney and urinary tract (CAKUT) and genital defects (GD) in patients with DYRK1A variants. A large database of clinical exome sequencing (ES) was queried for de novo DYRK1A variants and CAKUT/GD phenotypes were characterized. Xenopus laevis (frog) was chosen …	Genetics in medicine : official journal of the American College of Medical Genetics	Journal Article	Research Support, N.I.H., Extramural	10.1038/s41436-019-0576-0	DISCLOSURE The Department of Molecular and Human Genetics at Baylor College of Medicine derives revenue from clinical exome sequencing offered by the Baylor Genetics Laboratories. Authors who are faculty members in the Department of Molecular and Human Genetics at Baylor College of Medicine are identified as such in the affiliation section. The authors declare no conflict of interest with the fol…	AB Laboratories	N
31342617	Kaplan, Kevin; McCool, Caroline; Lupski, James R; Glaze, Daniel; Potocki, Lorraine	Department of Pediatrics, Baylor College of Medicine, Houston, Texas. / Children's Sleep Center, Baylor College of Medicine, Houston, Texas. / Department of Pulmonary, Baylor College of Medicine, Houston, Texas. / Texas Children's Hospital, Baylor College of Medicine, Houston, Texas. / Department of Molecular and Human Genetics, Baylor College of Medicine, Houston, Texas. / Department of Pediatri…	2019	Objective measures of sleep disturbances in children with Potocki-Lupski syndrome.	Potocki-Lupski syndrome (PTLS; MIM 610883) is a neurodevelopmental disorder caused by a microduplication, a 3.7 Mb copy number variant, mapping within chromosome 17p11.2, encompassing the dosage-sensitive RAI1 gene. Whereas RAI1 triplosensitivity causes PTLS, haploinsufficiency of RAI1 due to 17p11.2 microdeletion causes the clinically distinct Smith-Magenis syndrome (SMS; MIM 182290). Most indiv…	American journal of medical genetics. Part A	Journal Article	Research Support, N.I.H., Extramural	10.1002/ajmg.a.61307	DECLARATION of INTERESTS: Kevin Kaplan: no conflicts of interest Caroline McCool: No conflicts of interest James R. Lupski: Baylor College of Medicine (BCM) and Miraca Holdings have formed a joint venture with shared ownership and governance of the Baylor Genetics (BG), which performs clinical microarray analysis and clinical exome sequencing. J.R.L. serves on the Scientific Advisory Board of the…	AB Laboratories	N
31343402	Devereux, Graham; Cotton, Seonaidh; Fielding, Shona; McMeekin, Nicola; Barnes, Peter J; Briggs, Andy; Burns, Graham; Chaudhuri, Rekha; Chrystyn, Henry; Davies, Lisa; Soyza, Anthony De; Gompertz, Simon; Haughney, John; Innes, Karen; Kaniewska, Joanna; Lee, Amanda; Morice, Alyn; Norrie, John; Sullivan, Anita; Wilson, Andrew; Price, David	Respiratory Medicine, Aberdeen Royal Infirmary, University of Aberdeen, Aberdeen, UK. / Centre for Healthcare Randomised Trials (CHaRT), University of Aberdeen, Aberdeen, UK. / Medical Statistics Team, Division of Applied Health Sciences, University of Aberdeen, Aberdeen, UK. / Institute of Health &amp; Wellbeing, University of Glasgow, Glasgow, UK. / National Heart and Lung Institute, Imperial C…	2019	Low-dose oral theophylline combined with inhaled corticosteroids for people with chronic obstructive pulmonary disease and high risk of exacerbations: a RCT.	Despite widespread use of therapies such as inhaled corticosteroids (ICSs), people with chronic obstructive pulmonary disease (COPD) continue to suffer, have reduced life expectancy and utilise considerable NHS resources. Laboratory investigations have demonstrated that at low plasma concentrations (1-5â€‰mg/l) theophylline markedly enhances the anti-inflammatory effects of corticosteroids in COP…	Health technology assessment (Winchester, England)	Journal Article	Randomized Controlled Trial	10.3310/hta23370	Graham Burns reports personal fees from Boehringer Ingelheim GmbH (Ingelheim am Rhein, Germany), Teva Pharmaceutical Industries Ltd (Petah Tikva, Israel), Chiesi Farmaceutici SpA (Parma, Italy), Pfizer Inc. (New York City, NY, USA) and AstraZeneca plc (Cambridge, UK), and non-financial support from Chiesi and Boehringer Ingelheim, outside the submitted work. Rekha Chaudhuri reports personal fees …	AB Laboratories, High Park[Conflict of Interest Statements]	N
31371298	Keuss, Sarah E; Parker, Thomas D; Lane, Christopher A; Hoskote, Chandrashekar; Shah, Sachit; Cash, David M; Keshavan, Ashvini; Buchanan, Sarah M; Murray-Smith, Heidi; Wong, Andrew; James, Sarah-Naomi; Lu, Kirsty; Collins, Jessica; Beasley, Daniel G; Malone, Ian B; Thomas, David L; Barnes, Anna; Richards, Marcus; Fox, Nick; Schott, Jonathan M	Dementia Research Centre, UCL Queen Square Institute of Neurology, London, UK. / Dementia Research Centre, UCL Queen Square Institute of Neurology, London, UK. / Dementia Research Centre, UCL Queen Square Institute of Neurology, London, UK. / Lysholm Department of Neuroradiology, The National Hospital for Neurology and Neurosurgery, London, UK. / Lysholm Department of Neuroradiology, The National…	2019	Incidental findings on brain imaging and blood tests: results from the first phase of Insight 46, a prospective observational substudy of the 1946 British birth cohort.	To summarise the incidental findings detected on brain imaging and blood tests during the first wave of data collection for the Insight 46 study. Prospective observational sub-study of a birth cohort. Single-day assessment at a research centre in London, UK. 502 individuals were recruited from the MRC National Survey of Health and Development (NSHD), the 1946 British birth cohort, based on pre-sp…	BMJ open	Journal Article	Observational Study	10.1136/bmjopen-2019-029502	Competing interests: NFâ€™s research group has received payment for consultancy or for conducting studies from Avid Radiopharmaceuticals, Biogen, Eisai, Elan, Eli Lilly Research Laboratories, GE Healthcare, IXICO, Janssen, Johnson &amp; Johnson, Lundbeck, Pfizer, Roche, Sanofi-Aventis and Wyeth Pharmaceuticals. NF receives no personal compensation for the activities mentioned above. JMS has recei…	AB Laboratories	N
31416802	Farago, Anna F; Yeap, Beow Y; Stanzione, Marcello; Hung, Yin P; Heist, Rebecca S; Marcoux, J Paul; Zhong, Jun; Rangachari, Deepa; Barbie, David A; Phat, Sarah; Myers, David T; Morris, Robert; Kem, Marina; Dubash, Taronish D; Kennedy, Elizabeth A; Digumarthy, Subba R; Sequist, Lecia V; Hata, Aaron N; Maheswaran, Shyamala; Haber, Daniel A; Lawrence, Michael S; Shaw, Alice T; Mino-Kenudson, Mari; Dy…	Massachusetts General Hospital Cancer Center, Boston, Massachusetts. afarago@mgh.harvard.edu bjdrapkin@partners.org. / Dana-Farber Cancer Center, Boston, Massachusetts. / Massachusetts General Hospital Cancer Center, Boston, Massachusetts. / Dana-Farber Cancer Center, Boston, Massachusetts. / Massachusetts General Hospital Cancer Center, Boston, Massachusetts. / Massachusetts General Hospital Can…	2019	Combination Olaparib and Temozolomide in Relapsed Small-Cell Lung Cancer.	Small-cell lung cancer (SCLC) is an aggressive malignancy in which inhibitors of PARP have modest single-agent activity. We performed a phase I/II trial of combination olaparib tablets and temozolomide (OT) in patients with previously treated SCLC. We established a recommended phase II dose of olaparib 200 mg orally twice daily with temozolomide 75 mg/m 2 daily, both on days 1 to 7 of a 21-day cy…	Cancer discovery	Clinical Trial, Phase I	Clinical Trial, Phase II	10.1158/2159-8290.CD-19-0582	Conflict of interest disclosure statement: The authors declare the following competing interests: A.F.F. consulting/advisory role for PharmaMar, Abbvie, Loxo, Stemcentrx, Genentech/Roche, Bayer, AstraZeneca, Bristol-Myers Squibb, and Boerhinger Ingelheim; research funding from PharmaMar, AbbVie, AstraZeneca, Bristol-Myers Squibb, Merck, Loxo, Ignyta, Amgen, Genentech/Roche, Bayer and Novartis. R.…	AB Laboratories	N
31427204	Motzer, Robert J; Rini, Brian I; McDermott, David F; ArÃ©n Frontera, Osvaldo; Hammers, Hans J; Carducci, Michael A; Salman, Pamela; Escudier, Bernard; Beuselinck, Benoit; Amin, Asim; Porta, Camillo; George, Saby; Neiman, Victoria; Bracarda, Sergio; Tykodi, Scott S; BarthÃ©lÃ©my, Philippe; Leibowitz-Amit, Raya; Plimack, Elizabeth R; Oosting, Sjoukje F; Redman, Bruce; Melichar, Bohuslav; Powles, Th…	Department of Medicine, Memorial Sloan Kettering Cancer Center, New York, NY, USA. Electronic address: motzerr@mskcc.org. / Department of Hematology and Medical Oncology, Cleveland Clinic Taussig Cancer Institute, Cleveland, OH, USA. / Department of Hematology and Medical Oncology, Beth Israel Deaconess Medical Center, Dana-Farber/Harvard Cancer Center, Boston, MA, USA. / Department of Medical On…	2019	Nivolumab plus ipilimumab versus sunitinib in first-line treatment for advanced renal cell carcinoma: extended follow-up of efficacy and safety results from a randomised, controlled, phase 3 trial.	In the ongoing phase 3 CheckMate 214 trial, nivolumab plus ipilimumab showed superior efficacy over sunitinib in patients with previously untreated intermediate-risk or poor-risk advanced renal cell carcinoma, with a manageable safety profile. In this study, we aimed to assess efficacy and safety after extended follow-up to inform the long-term clinical benefit of nivolumab plus ipilimumab versus…	The Lancet. Oncology	Clinical Trial, Phase III	Comparative Study	10.1016/S1470-2045(19)30413-9	Declaration of interests RJM reports grants from Bristol-Myers Squibb during the conduct of the study; and grants and personal fees from Pfizer, Novartis, Eisai, Exelixis, and Genentech/Roche, personal fees from Merck, grants and personal fees from Eisai and Pfizer, and personal fees from Novartis, outside the submitted work. BIR reports grants and personal fees from Bristol-Myers Squibb, outside…	AB Laboratories	N
31443933	Johnson, Brett V; Kumar, Raman; Oishi, Sabrina; Alexander, Suzy; Kasherman, Maria; Vega, Michelle Sanchez; Ivancevic, Atma; Gardner, Alison; Domingo, Deepti; Corbett, Mark; Parnell, Euan; Yoon, Sehyoun; Oh, Tracey; Lines, Matthew; Lefroy, Henrietta; Kini, Usha; Van Allen, Margot; GrÃ¸nborg, Sabine; Mercier, Sandra; KÃ¼ry, SÃ©bastien; BÃ©zieau, StÃ©phane; Pasquier, Laurent; Raynaud, Martine; Afenj…	University of Adelaide and Robinson Research Institute, Adelaide, Australia. / University of Adelaide and Robinson Research Institute, Adelaide, Australia. / School of Biomedical Sciences, The University of Queensland, Brisbane, Australia. / Queensland Brain Institute, The University of Queensland, Brisbane, Australia; Queensland Centre for Mental Health Research, Wacol, Queensland, Australia. / …	2020	Partial Loss of USP9X Function Leads to a Male Neurodevelopmental and Behavioral Disorder Converging on Transforming Growth Factor Î² Signaling.	The X-chromosome gene USP9X encodes a deubiquitylating enzyme that has been associated with neurodevelopmental disorders primarily in female subjects. USP9X escapes X inactivation, and in female subjects de novo heterozygous copy number loss or truncating mutations cause haploinsufficiency culminating in a recognizable syndrome with intellectual disability and signature brain and congenital abnor…	Biological psychiatry	Journal Article	Research Support, N.I.H., Extramural	10.1016/j.biopsych.2019.05.028	DISCLOSURES J. A. Rosenfeld: The Department of Molecular and Human Genetics at Baylor College of Medicine receives revenue from clinical genetic testing conducted at Baylor Genetics Laboratories. L. A. Pérez-Jurado is scientific advisor and founding partner of qGenomics Laboratory. Carlos López-Otín is a scientific advisor and shareholder of DreamGenics Ltd. All other authors report no biomedical…	AB Laboratories	N
31448840	Hijazi, Hadia; Coelho, Fernanda S; Gonzaga-Jauregui, Claudia; Bernardini, Laura; Mar, Soe S; Manning, Melanie A; Hanson-Kahn, Andrea; Naidu, SakkuBai; Srivastava, Siddharth; Lee, Jennifer A; Jones, Julie R; Friez, Michael J; Alberico, Thomas; Torres, Barbara; Fang, Ping; Cheung, Sau Wai; Song, Xiaofei; Davis-Williams, Angelique; Jornlin, Carly; Wight, Patricia A; Patyal, Pankaj; Taube, Jennifer; …	Department of Molecular and Human Genetics, Baylor College of Medicine, Houston, Texas. / Programa de PÃ³s-GraduaÃ§Ã£o em GenÃ©tica Departmento de Biologia Geral, UFMG, Belo Horizonte, Minas Gerais, Brazil. / Instituto RenÃ© Rachou, FIOCRUZ, Belo Horizonte, Minas Gerais, Brazil. / Regeneron Genetics Center, Regeneron Pharmaceuticals, Inc, Tarrytown, New York. / Medical Genetics Division, IRCCS "C…	2020	Xq22 deletions and correlation with distinct neurological disease traits in females: Further evidence for a contiguous gene syndrome.	Xq22 deletions that encompass PLP1 (Xq22-PLP1-DEL) are notable for variable expressivity of neurological disease traits in females ranging from a mild late-onset form of spastic paraplegia type 2 (MIM# 312920), sometimes associated with skewed X-inactivation, to an early-onset neurological disease trait (EONDT) of severe developmental delay, intellectual disability, and behavioral abnormalities. …	Human mutation	Journal Article	Research Support, N.I.H., Extramural	10.1002/humu.23902	Declarations Competing Interests Baylor College of Medicine (BCM) and Miraca Holdings have formed a joint venture with shared ownership and governance of the Baylor Genetics (BG), which performs clinical microarray analysis and clinical exome sequencing. CG-J is currently a full-time employee of Regeneron Pharmaceuticals Inc. and receives stock options as part of compensation. J.R.L. serves on th…	AB Laboratories	N
31484196	Gentilini, Fabio; Turba, Maria Elena; Giancola, Fiorella; Chiocchetti, Roberto; Bernardini, Chiara; Dajbychova, MarkÃ©ta; Jagannathan, Vidhya; DrÃ¶gemÃ¼ller, Michaela; DrÃ¶gemÃ¼ller, Cord	Department of Veterinary Medical Sciences, University of Bologna, Bologna, Italy. / Genefast, ForlÃ¬, Italy. / Department of Veterinary Medical Sciences, University of Bologna, Bologna, Italy. / Department of Veterinary Medical Sciences, University of Bologna, Bologna, Italy. / Department of Veterinary Medical Sciences, University of Bologna, Bologna, Italy. / Genomia, Plzen, Czech Republic. / In…	2019	A large deletion in the GP9 gene in Cocker Spaniel dogs with Bernard-Soulier syndrome.	Inherited bleeding disorders including abnormalities of platelet number and function rarely occur in a variety of dog breeds, but are probably underdiagnosed. Genetically characterized canine forms of platelet disorders provide valuable large animal models for understanding similar platelet disorders in people. Breed-specific disease associated genetic variants in only eight different genes are k…	PloS one	Journal Article	EMPTY	10.1371/journal.pone.0220625	MET and MD are shareholders and affiliated at Genefast and Genomia, commercial laboratories carrying out genetic testing. This does not alter our adherence to PLOS ONE policies on sharing data and materials. There are no patents products in development or marketed products to declare. All authors are committed to adhere to PLOS ONE policies on sharing data and materials.	AB Laboratories	N
31530565	Wu, Zhichao; Medeiros, Felipe A; Weinreb, Robert N; Girkin, Christopher A; Zangwill, Linda M	Centre for Eye Research Australia, Royal Victorian Eye and Ear Hospital, East Melbourne, Victoria, Australia wu.z@unimelb.edu.au. / Ophthalmology, Department of Surgery, The University of Melbourne, Melbourne, VIC, Australia. / Hamilton Glaucoma Center, Department of Ophthalmology, University of California, San Diego, La Jolla, CA, United States. / Duke Eye Center and Department of Ophthalmology,…	2020	Specificity of various cluster criteria used for the detection of glaucomatous visual field abnormalities.	This study aimed to evaluate the specificity of commonly used cluster criteria for defining the presence of glaucomatous visual field abnormalities and the impact of variations in the criterion used. This is an observational study including 607 eyes from 384 healthy participants, and 501 eyes of 345 participants with glaucoma, with at least two reliable 24-2 visual field tests. An abnormal visual…	The British journal of ophthalmology	Journal Article	Observational Study	10.1136/bjophthalmol-2019-314593	Competing interests: ZW: None. FAM: Financial supportâ€”Alcon Laboratories (Fort Worth, Texas, USA), Bausch &amp; Lomb (Garden City, New York, USA), Carl Zeiss Meditec (Jena, Germany), Heidelberg Engineering (Heidelberg, Germany), Merck (White House Station, New Jersey, USA), Allergan (Irvine, California, USA), Topcon (Livermore, California, USA), Reichert (Dewey, New York, USA), National Eye Ins…	AB Laboratories	N
31594918	Busch, Robyn M; Srivastava, Siddharth; Hogue, Olivia; Frazier, Thomas W; Klaas, Patricia; Hardan, Antonio; Martinez-Agosto, Julian A; Sahin, Mustafa; Eng, Charis; Warfield, Simon K; Scherrer, Benoit; Dies, Kira; Filip-Dhima, Rajna; Gulsrud, Amanda; Hanson, Ellen; Phillips, Jennifer M	Department of Neurology, Neurological Institute, Cleveland Clinic, Cleveland, OH, USA. / Genomic Medicine Institute, Cleveland Clinic, Cleveland, OH, USA. / Department of Neurology, Boston Children's Hospital, Harvard Medical School, Boston, MA, USA. / Harvard Medical School and Boston Children's Hospital, Boston, MA, USA. / Department of Quantitative Health Sciences, Cleveland Clinic, Cleveland,…	2019	Neurobehavioral phenotype of autism spectrum disorder associated with germline heterozygous mutations in PTEN.	Germline mutations in PTEN, the gene that encodes phosphatase and tensin homolog, have been identified in up to 20% of children with autism spectrum disorder (ASD) and macrocephaly and are associated with marked abnormalities in the white matter of the brain. This study sought to characterize the neurobehavioral phenotype of PTEN-ASD. Comprehensive neurobehavioral evaluations were conducted in 36…	Translational psychiatry	Journal Article	Multicenter Study	10.1038/s41398-019-0588-1	Dr. Busch has no relevant financial interests or potential conflicts of interest to report. Dr. Srivastava has no relevant financial interests or potential conflicts of interest to report. Ms. Hogue has no relevant financial interests or potential conflicts of interest to report. Dr. Frazier has received federal funding or research support from, acted as a consultant to, received travel support f…	AB Laboratories	N
31650629	Jaffey, Jared A; Reading, N Scott; Giger, Urs; Abdulmalik, Osheiza; Buckley, Ruben M; Johnstone, Sophie; Lyons, Leslie A	Department of Veterinary Medicine and Surgery, College of Veterinary Medicine, Midwestern University, Glendale, Arizona. / Institute for Clinical and Experimental Pathology, ARUP Laboratories, Salt Lake City, Utah. / Division of Hematology, Department of Internal Medicine, University of Utah School of Medicine, Salt Lake City, Utah. / Department of Pathology, University of Utah School of Medicine…	2019	Clinical, metabolic, and genetic characterization of hereditary methemoglobinemia caused by cytochrome b<sub>5</sub> reductase deficiency in cats.	Two non-pedigreed male castrated cats had persistent cyanosis over a 3-year observation period. Clinical cardiopulmonary evaluations did not reveal abnormalities, but the blood remained dark after exposure to air. Erythrocytic methemoglobin concentrations were high (~40% of hemoglobin) and cytochrome b 5 reductase (CYB5R) activities in erythrocytes were low (â‰¤15% of control). One cat remained i…	Journal of veterinary internal medicine	Case Reports	Journal Article	10.1111/jvim.15637	Dr. Giger's laboratory (PennGen) offers hematological and biochemical testing for methemoglobinemia. Dr. Lyons' laboratory has collaborative efforts with various laboratories that provide genetic testing for cats. The authors disclose no other conflict of interest. The production and interpretation of the data was not influenced by any funding program.	AB Laboratories	N
31686914	Yudhistiara, B; Weber, K J; Huber, P E; Ruehle, A; Brons, S; Haering, P; Debus, J; Hauswald, H	Department of Radiation Oncology, Heidelberg University Hospital, Heidelberg 69120, Germany. / National Center for Radiation Research in Oncology (NCRO), Heidelberg Institute for Radiation Oncology (HIRO), Heidelberg, Germany. / Department of Radiation Oncology, Heidelberg University Hospital, Heidelberg 69120, Germany. / National Center for Radiation Research in Oncology (NCRO), Heidelberg Insti…	2019	Carbon ion and proton beam irradiation of a normal human TK6 lymphoblastoid cell line within a magnetic field of 1.0 tesla.	Considering the increasing simultaneous application of magnetic resonance imaging (MRI) for more precise photon radiotherapy, it will be likely for particle radiotherapy to adopt MRI for future image guiding. It will then be imperative to evaluate the potential biological effects of a magnetic field (MF) on particle irradiation. This study explores such effects on the highly radiosensitive TK6 ly…	Cancer management and research	Journal Article	EMPTY	10.2147/CMAR.S212310	Prof. Dr. J Debus reports grants from CRI The Clinical Research Institute GmbH, View Ray Inc., Accuray International, Accuray Incorporated, RaySearch Laboratories AB, Vision RT limited, Merck Serono GmbH, Astellas Pharma GmbH, Astra Zeneca GmbH, Siemens Healthcare GmbH, Solution Akademie GmbH, Eromed PLC Surrey Research Park, Quintiles GmbH, Pharmaceutical Research Associates Gmbh, Boehringer Ing…	AB Laboratories	N
31689326	Booth, Neill; Rissanen, Pekka; Tammela, Teuvo L J; Kujala, Paula; Stenman, Ulf-HÃ¥kan; Taari, Kimmo; Talala, Kirsi; Auvinen, Anssi	Faculty of Social Sciences (Health Sciences), Tampere University, Tampere, Finland. / Faculty of Social Sciences (Health Sciences), Tampere University, Tampere, Finland. / Department of Urology, Tampere University Hospital, Tampere, Finland. / Faculty of Medicine and Life Sciences, Tampere University, Tampere, Finland. / Faculty of Medicine and Life Sciences, Tampere University, Tampere, Finland.…	2019	Cost-effectiveness analysis of PSA-based mass screening: Evidence from a randomised controlled trial combined with register data.	In contrast to earlier studies which have used modelling to perform cost-effectiveness analysis, this study links data from a randomised controlled trial with register data from nationwide registries to reveal new evidence on costs, effectiveness, and cost-effectiveness of organised mass prostate-cancer screening based on prostate-specific antigen (PSA) testing. Cost-effectiveness analyses were c…	PloS one	Journal Article	Randomized Controlled Trial	10.1371/journal.pone.0224479	PK has taken part in a conference with support from Amgen. Fimlab Laboratories provided support in the form of a salary for PK, but did not have any additional role in the study design, data collection and analysis, decision to publish, or preparation of the manuscript. TT has acted as a consultant for Orion Pharma, Bayer AG, and Ferring and received research funding from Medivation, Pfizer, and …	AB Laboratories	N
31690552	Beattie, R M; Batra, A; Marino, L V; Johnson, M J	Paediatric Gastroenterology Unit, Southampton Children's Hospital, University Hospital Southampton NHS Foundation Trust, Southampton SO16 6YD, UK. / Paediatric Gastroenterology Unit, Southampton Children's Hospital, University Hospital Southampton NHS Foundation Trust, Southampton SO16 6YD, UK. / Department of Dietetics/SLT, University Hospital Southampton NHS Foundation Trust, Southampton SO16 6…	2019	When does a breast milk substitute become an essential medicine?	No abstract available	BMJ (Clinical research ed.)	Letter	Comment	10.1136/bmj.l6285	Competing interests: RMB is editor in chief of Frontline Gastroenterology and was previously editor in chief of Archives of Disease in Childhood from 2012 to 2017. RMB has received financial support to attend educational meetings from Nutricia. LVM has received honorarium from Abbott Laboratories, Danone, and Heinz Baby Food for attendance at advisory boards, speaking, or consultancy. AB has rece…	AB Laboratories	N
31718670	Held, Thomas; Windisch, Paul; Akbaba, Sati; Lang, Kristin; Farnia, Benjamin; Liermann, Jakob; Bernhardt, Denise; Plinkert, Peter; Freudlsperger, Christian; Rieken, Stefan; Herfarth, Klaus; Debus, JÃ¼rgen; Adeberg, Sebastian	Department of Radiation Oncology, Heidelberg University Hospital, Heidelberg, Germany. / Heidelberg Institute of Radiation Oncology (HIRO), Heidelberg, Germany. / National Center for Tumor diseases (NCT), Heidelberg, Germany. / Department of Radiation Oncology, Heidelberg University Hospital, Heidelberg, Germany. / Heidelberg Institute of Radiation Oncology (HIRO), Heidelberg, Germany. / National…	2019	Rare entities in head-and-neck cancer: salvage re-irradiation with carbon ions.	The objective of this investigation is to evaluate the outcomes and toxicity of carbon-ion re-irradiation (CIR) in patients with rare head and neck cancers (HNC). There is a paucity of data regarding treatment approaches in this patient cohort, which we aim to address in this work. Thirty-two (nâ€‰=â€‰32) consecutive patients with uncommon HNC treated between 2010 and 2017 were retrospectively an…	Radiation oncology (London, England)	Journal Article	EMPTY	10.1186/s13014-019-1406-x	S.A. and D.B. received grants from Accuray International Sàrl outside the submitted work. D.B. received grants from Novocure outside the submitted work. S.A. received grants from Merck Serono GmbH outside the submitted work. J.D. received grants from CRI – The Clinical Research Institue GmbH, View Ray Inc., Accuray International Sàrl, Accuray Incorporated, RaySearch Laboratories AB, Vision RT lim…	AB Laboratories	N
31727169	Thal, Dietmar Rudolf; Ronisz, Alicja; Tousseyn, Thomas; Rijal Upadhaya, Ajeet; Balakrishnan, Karthikeyan; Vandenberghe, Rik; Vandenbulcke, Mathieu; von Arnim, Christine A F; Otto, Markus; Beach, Thomas G; Lilja, Johan; Heurling, Kerstin; Chakrabarty, Aruna; Ismail, Azzam; Buckley, Christopher; Smith, Adrian P L; Kumar, Sathish; Farrar, Gill; Walter, Jochen	Department of Imaging and Pathology, KU-Leuven, Leuven, Belgium. Dietmar.Thal@kuleuven.be. / Department of Pathology, UZ-Leuven, Leuven, Belgium. Dietmar.Thal@kuleuven.be. / Leuven Brain Institute, KU-Leuven, Leuven, Belgium. Dietmar.Thal@kuleuven.be. / Laboratory for Neuropathology - Institute of Pathology, University of Ulm, Ulm, Germany. Dietmar.Thal@kuleuven.be. / Department of Imaging and Pa…	2019	Different aspects of Alzheimer's disease-related amyloid Î²-peptide pathology and their relationship to amyloid positron emission tomography imaging and dementia.	Alzheimer's disease (AD)-related amyloid Î²-peptide (AÎ²) pathology in the form of amyloid plaques and cerebral amyloid angiopathy (CAA) spreads in its topographical distribution, increases in quantity, and undergoes qualitative changes in its composition of modified AÎ² species throughout the pathogenesis of AD. It is not clear which of these aspects of AÎ² pathology contribute to AD progression…	Acta neuropathologica communications	Clinical Trial, Phase III	Journal Article	10.1186/s40478-019-0837-9	DRT received consultancies from GE-Healthcare (UK) and Covance Laboratories (UK), speaker honorarium from Novartis Pharma Basel (Switzerland), travel reimbursement from GE-Healthcare (UK), and UCB (Belgium), and collaborated with GE-Healthcare (UK), Novartis Pharma Basel (Switzerland), Probiodrug (Germany), and Janssen Pharmaceutical Companies (Belgium). TGB received a consultancy from GE-Healthc…	AB Laboratories, Beach Medical	N
31753727	Petrylak, Daniel P; de Wit, Ronald; Chi, Kim N; Drakaki, Alexandra; Sternberg, Cora N; Nishiyama, Hiroyuki; Castellano, Daniel; Hussain, Syed A; FlÃ©chon, Aude; Bamias, Aristotelis; Yu, Evan Y; van der Heijden, Michiel S; Matsubara, Nobuaki; Alekseev, Boris; Necchi, Andrea; GÃ©czi, Lajos; Ou, Yen-Chuan; Coskun, Hasan Senol; Su, Wen-Pin; Bedke, Jens; Gakis, Georgios; Percent, Ivor J; Lee, Jae-Lyun…	Yale School of Medicine, Yale University, New Haven, CT, USA. Electronic address: daniel.petrylak@yale.edu. / Erasmus MC Cancer Institute, Rotterdam, Netherlands. / British Columbia Cancer Agency, Vancouver, BC, Canada. / David Geffen School of Medicine, University of California Los Angeles, Los Angeles, CA, USA. / San Camillo and Forlanini Hospitals, Rome, Italy. / University of Tsukuba, Tsukuba…	2020	Ramucirumab plus docetaxel versus placebo plus docetaxel in patients with locally advanced or metastatic urothelial carcinoma after platinum-based therapy (RANGE): overall survival and updated results of a randomised, double-blind, phase 3 trial.	Ramucirumab-an IgG1 vascular endothelial growth factor receptor 2 antagonist-plus docetaxel was previously reported to improve progression-free survival in platinum-refractory, advanced urothelial carcinoma. Here, we report the secondary endpoint of overall survival results for the RANGE trial. We did a randomised, double-blind, phase 3 trial in patients with advanced or metastatic urothelial car…	The Lancet. Oncology	Clinical Trial, Phase III	Comparative Study	10.1016/S1470-2045(19)30668-0	Declaration of interests DPP reports grants from Eli Lilly and Company, during the conduct of the study; and consultant fees from Ada Cap, Amgen, Astellas, AstraZeneca, Bayer, Boehringer Ingelheim, Bristol-Myers Squibb, Clovis, Eli Lilly, Exelixis, Incyte, Janssen, Pfizer, Pharmacyclics, Roche Laboratories, Seattle Genetics, and Urogen, grants from Ada Cap, Astellas, AstraZeneca, Bayer, Bristol-M…	AB Laboratories	N
31769566	Assia Batzir, Nurit; Kishor Bhagwat, Pranjali; Larson, Austin; Coban Akdemir, Zeynep; BagÅ‚aj, Maciej; Bofferding, Leon; Bosanko, Katherine B; Bouassida, Skander; Callewaert, Bert; Cannon, Ashley; Enchautegui Colon, Yazmin; Garnica, Adolfo D; Harr, Margaret H; Heck, Sandra; Hurst, Anna C E; Jhangiani, Shalini N; Isidor, Bertrand; Littlejohn, Rebecca O; Liu, Pengfei; Magoulas, Pilar; Mar Fan, Hele…	Department of Molecular and Human Genetics, Baylor College of Medicine, Houston, Texas. / Texas Children's Hospital, Houston, Texas. / Department of Molecular and Human Genetics, Baylor College of Medicine, Houston, Texas. / Jan and Dan Duncan Neurological Research Institute, Texas Children's Hospital, Houston, Texas. / Department of Pediatrics, Section of Clinical Genetics and Metabolism, Univer…	2020	Recurrent arginine substitutions in the ACTG2 gene are the primary driver of disease burden and severity in visceral myopathy.	Visceral myopathy with abnormal intestinal and bladder peristalsis includes a clinical spectrum with megacystis-microcolon intestinal hypoperistalsis syndrome and chronic intestinal pseudo-obstruction. The vast majority of cases are caused by dominant variants in ACTG2; however, the overall genetic architecture of visceral myopathy has not been well-characterized. We ascertained 53 families, with…	Human mutation	Journal Article	Research Support, N.I.H., Extramural	10.1002/humu.23960	Conflict of Interests Baylor College of Medicine and Miraca Holdings Inc. have formed a joint venture with shared ownership and governance of Baylor Genetics (BG), formerly the Baylor Miraca Genetics Laboratories, which performs chromosomal microarray analysis and clinical exome sequencing. J.R.L. serves on the Scientific Advisory Board of BG. J.R.L. has stock ownership in 23 and Me, is a paid co…	AB Laboratories	N
31782611	Assia Batzir, Nurit; Posey, Jennifer E; Song, Xiaofei; Akdemir, Zeynep Coban; Rosenfeld, Jill A; Brown, Chester W; Chen, Emily; Holtrop, Shannon G; Mizerik, Elizabeth; Nieto Moreno, Margarita; Payne, Katelyn; Raas-Rothschild, Annick; Scott, Richard; Vernon, Hilary J; Zadeh, Neda; Lupski, James R; Sutton, V Reid	Department of Molecular and Human Genetics, Baylor College of Medicine, Houston, Texas. / Texas Children's Hospital, Houston, Texas. / Department of Molecular and Human Genetics, Baylor College of Medicine, Houston, Texas. / Department of Molecular and Human Genetics, Baylor College of Medicine, Houston, Texas. / Department of Molecular and Human Genetics, Baylor College of Medicine, Houston, Tex…	2020	Phenotypic expansion of POGZ-related intellectual disability syndrome (White-Sutton syndrome).	White-Sutton syndrome (WHSUS) is a recently-identified genetic disorder resulting from de novo heterozygous pathogenic variants in POGZ. Thus far, over 50 individuals have been reported worldwide, however phenotypic characterization and data regarding the natural history are still incomplete. Here we report the clinical features of 22 individuals with 21 unique loss of function POGZ variants. We …	American journal of medical genetics. Part A	Journal Article	Research Support, N.I.H., Extramural	10.1002/ajmg.a.61380	Conflict of Interest: Baylor College of Medicine (BCM) and Miraca Holdings Inc. have formed a joint venture with shared ownership and governance of BG, formerly the Baylor Miraca Genetics Laboratories (BMGL), which performs clinical exome sequencing and chromosomal microarray analysis for genome-wide detection of copy number variants. J.R.L. serves on the Scientific Advisory Board of BG. J.R.L. h…	AB Laboratories	N
31796676	Reas, Emilie T; Hagler, Donald J; Kuperman, Joshua M; Wierenga, Christina E; Galasko, Douglas; White, Nathan S; Dale, Anders M; Banks, Sarah J; McEvoy, Linda K; Brewer, James B	Department of Neurosciences, University of California, San Diego, La Jolla, CA, USA. / Department of Radiology, University of California, San Diego, La Jolla, CA, USA. / Department of Radiology, University of California, San Diego, La Jolla, CA, USA. / Department of Psychiatry, University of California, San Diego, La Jolla, CA, USA. / Department of Veterans Affairs, San Diego Healthcare System, L…	2020	Associations Between Microstructure, Amyloid, and Cognition in Amnestic Mild Cognitive Impairment and Dementia.	Although amyloid-Î² (AÎ²) and microstructural brain changes are both effective biomarkers of Alzheimer's disease, their independent or synergistic effects on cognitive decline are unclear. To examine associations of AÎ² and brain microstructure with cognitive decline in amnestic mild cognitive impairment and dementia. Restriction spectrum imaging, cerebrospinal fluid AÎ², and longitudinal cogniti…	Journal of Alzheimer's disease : JAD	Journal Article	Research Support, N.I.H., Extramural	10.3233/JAD-190871	Conflicts of Interest: LKM holds stock in CorTechs Laboratories, Inc. JBB has served on advisory boards for Elan, Bristol-Myers Squibb, Avanir, Novartis, Genentech, and Eli Lilly and holds stock in CorTechs Labs, Inc. and Human Longevity, Inc. AMD is a founder and holds equity in CorTechs Laboratories, Inc., and serves on its Scientific Advisory Board. He is a member of the Scientific Advisory Bo…	AB Laboratories, Spectrum Labs	N
31804630	Tessadori, Federico; Rehman, Atteeq U; Giltay, Jacques C; Xia, Fan; Streff, Haley; Duran, Karen; Bakkers, Jeroen; Lalani, Seema R; van Haaften, Gijs	Hubrecht Institute-KNAW and UMC Utrecht, 3584 CT, Utrecht, The Netherlands. / Department of Genetics, Center for Molecular Medicine, University Medical Center Utrecht, 3584 CX, Utrecht, The Netherlands. / Department of Molecular and Human Genetics, Baylor College of Medicine, Houston, TX, USA. / New York Genome Center, New York, NY, USA. / Department of Genetics, Center for Molecular Medicine, Un…	2020	A de novo variant in the human HIST1H4J gene causes a syndrome analogous to the HIST1H4C-associated neurodevelopmental disorder.	We report here a de novo missense variant in HIST1H4J resulting in a complex syndrome combining growth delay, microcephaly and intellectual disability. Trio whole exome sequencing (WES) revealed that the proband was heterozygous for a de novo c.274â€‰Aâ€‰&gt;â€‰G p.(K91E) variant in HIST1H4J, a gene not yet associated with human disease. The patient presented with profound intellectual disability…	European journal of human genetics : EJHG	Case Reports	Journal Article	10.1038/s41431-019-0552-9	The Department of Molecular and Human Genetics at the Baylor College of Medicine derives revenue from molecular genetic testing offered at the Baylor Genetics Laboratories. The authors declare that they have no conflict of interest.	AB Laboratories	N
31827323	Singh, Dave; D'Urzo, Anthony D; Donohue, James F; Kerwin, Edward M; Molins, Eduard; Chuecos, Ferran; Ribera, Anna; Jarreta, Diana	Medicines Evaluation Unit, University of Manchester, Manchester University NHS Foundation Trust, Manchester, UK. / Department of Family and Community Medicine, University of Toronto, Toronto, ON, Canada. / Division of Pulmonary Diseases and Critical Care Medicine, University of North Carolina Pulmonary Critical Medicine, Chapel Hill, NC, USA. / Clinical Research Institute, Medford, OR, USA. / Bio…	2019	An Evaluation Of Single And Dual Long-Acting Bronchodilator Therapy As Effective Interventions In Maintenance Therapy-NaÃ¯ve Patients With COPD.	Ideally, treatment recommendations for maintenance therapy-naÃ¯ve patients with COPD should be based on studies conducted specifically in this population. We have reviewed evidence from previous studies of pharmacological treatments in maintenance therapy-naÃ¯ve patients with COPD and performed a new post-hoc analysis of dual bronchodilator treatment in this population, aiming to assess the effec…	International journal of chronic obstructive pulmonary disease	Journal Article	Review	10.2147/COPD.S217710	DS is supported by the NIHR Manchester Biomedical Research Centre; and has received sponsorship to attend international meetings, honoraria for lecturing or attending advisory boards and research grants from various pharmaceutical companies including Apellis, AstraZeneca, Boehringer Ingelheim, Chiesi Farmaceutici S.p.A, Cipla, Genentech, GlaxoSmithKline, Glenmark, Johnson &amp; Johnson, Mundiphar…	AB Laboratories	N
31833801	Thrasher, James; Polsky, Sarit; Hovsepian, Lionel; Nowotny, Irene; Pierre, Suzanne; Bois De Fer, BÃ©atrice; Bhargava, Anuj; Mukherjee, Bhaswati; Garg, Satish K	Medical Investigations, Inc., Little Rock, Arkansas. / Department of Medicine and Pediatrics, Barbara Davis Center for Diabetes, University of Colorado, Denver, Colorado. / Sanofi, Paris, France. / Sanofi-Aventis Deutschland GmbH, Frankfurt, Germany. / Sanofi, Paris, France. / Sanofi, Paris, France. / Iowa Diabetes &amp; Endocrinology Research Center, West Des Moines, Iowa. / Sanofi, Paris, Franc…	2020	Safety and Tolerability of Insulin Aspart Biosimilar SAR341402 Versus Originator Insulin Aspart (NovoLog) When Used in Insulin Pumps in Adults with Type 1 Diabetes: A Randomized, Open-Label Clinical Trial.	Background: The aim was to assess the safety and tolerability of the insulin aspart biosimilar/follow-on product SAR341402 (100â€‰U/mL solution; SAR-Asp) and originator insulin aspart (100â€‰U/mL; NN-Asp; NovoLog Â® ) self-administered through an insulin pump. Materials and Methods: This randomized, open-label, 2â€‰Ã—â€‰4-week crossover study enrolled 45 adults with type 1 diabetes (T1D). Partici…	Diabetes technology &amp; therapeutics	Journal Article	Research Support, Non-U.S. Gov't	10.1089/dia.2019.0446	J.T., Advisory Board Consulting fees: Lexicon Pharmaceuticals Inc, Medtronic, Novo Nordisk, Pfizer Pharmaceuticals, Sanofi. Research Grants: Boehringer Ingelheim, Bristol-Myers Squibb, Eli Lilly and Company, Lexicon Pharmaceuticals Inc, Medtronic, Novo Nordisk, and Sanofi. Speaker Honorariums: Medtronic, Sanofi, Novo Nordisk, Eli Lilly, Amylin, Bristol-Myers Squibb, Boehringer Ingelheim, Vivus, A…	AB Laboratories	N
31847167	Held, Thomas; Harrabi, Semi B; Lang, Kristin; Akbaba, Sati; Windisch, Paul; Bernhardt, Denise; Rieken, Stefan; Herfarth, Klaus; Debus, JÃ¼rgen; Adeberg, Sebastian	Heidelberg University Hospital, Department of Radiation Oncology, 69120 Heidelberg, Germany. / Heidelberg Institute of Radiation Oncology (HIRO), 69120 Heidelberg, Germany. / National Center for Tumor diseases (NCT), 69120 Heidelberg, Germany. / Heidelberg University Hospital, Department of Radiation Oncology, 69120 Heidelberg, Germany. / Heidelberg Institute of Radiation Oncology (HIRO), 69120 H…	2019	Dose-Limiting Organs at Risk in Carbon Ion Re-Irradiation of Head and Neck Malignancies: An Individual Risk-Benefit Tradeoff.	Background : Carbon ion re-irradiation (CIR) was evaluated to investigate treatment planning and the consequences of individual risk-benefit evaluations concerning dose-limiting organs at risk (OAR). Methods : A total of 115 consecutive patients with recurrent head and neck cancer (HNC) were analyzed after initial radiotherapy and CIR at the same anatomical site. Toxicities were evaluated in line…	Cancers	Journal Article	EMPTY	10.3390/cancers11122016	Denise Bernhardt reports grants and personal fees from Roche, Novocure, and Accuray Inc. as well as grants and personal fees from Medizinische Fakultät Heidelberg, Arbeitsgemeinschaft Radioonkologie, and Deutsche Krebshilfe, outside the submitted work. Jürgen Debus reports grants from The Clinical Research Institue GmbH, View Ray Inc., Accuray International SARL, Accuray Inc., RaySearch Laborator…	AB Laboratories	N
31852579	Iveson, Timothy; Boyd, Kathleen A; Kerr, Rachel S; Robles-Zurita, Jose; Saunders, Mark P; Briggs, Andrew H; Cassidy, Jim; Hollander, Niels Henrik; Tabernero, Josep; Haydon, Andrew; Glimelius, Bengt; Harkin, Andrea; Allan, Karen; McQueen, John; Pearson, Sarah; Waterston, Ashita; Medley, Louise; Wilson, Charles; Ellis, Richard; Essapen, Sharadah; Dhadda, Amandeep S; Harrison, Mark; Falk, Stephen; R…	Southampton University Hospital NHS Foundation Trust, Southampton, UK. / Institute of Health and Wellbeing, University of Glasgow, Glasgow, UK. / Department of Oncology, University of Oxford, Oxford, UK. / Institute of Health and Wellbeing, University of Glasgow, Glasgow, UK. / The Christie Hospital NHS Foundation Trust, Manchester, UK. / Institute of Health and Wellbeing, University of Glasgow, …	2019	3-month versus 6-month adjuvant chemotherapy for patients with high-risk stage II and III colorectal cancer: 3-year follow-up of the SCOT non-inferiority RCT.	Oxaliplatin and fluoropyrimidine chemotherapy administered over 6 months is the standard adjuvant regimen for patients with high-risk stage II or III colorectal cancer. However, the regimen is associated with cumulative toxicity, characterised by chronic and often irreversible neuropathy. To assess the efficacy of 3-month versus 6-month adjuvant chemotherapy for colorectal cancer and to compare t…	Health technology assessment (Winchester, England)	Clinical Trial, Phase III	Journal Article	10.3310/hta23640	Timothy Iveson reports honoraria from Amgen Inc. (Thousand Oaks, CA, USA), Bayer AG (Leverkusen, Germany), Bristol-Myers Squibb (New York, NY, USA), Celgene Corporation (Summit, NJ, USA), Pierre-Fabre (Paris, France), Roche (Roche Holding AG, Basel, Switzerland) and Servier (Laboratories Servier, Suresnes, France). Kathleen A Boyd reports grants from the Medical Research Council during the conduc…	AB Laboratories	N
31852833	Pairawan, Seyed; Hess, Kenneth R; Janku, Filip; Sanchez, Nora S; Mills Shaw, Kenna R; Eng, Cathy; Damodaran, Senthilkumar; Javle, Milind; Kaseb, Ahmed O; Hong, David S; Subbiah, Vivek; Fu, Siqing; Fogelman, David R; Raymond, Victoria M; Lanman, Richard B; Meric-Bernstam, Funda	Department of Surgical Oncology, The University of Texas MD Anderson Cancer Center, Houston, Texas. / Department of Biostatistics, The University of Texas MD Anderson Cancer Center, Houston, Texas. / Department of Investigational Cancer Therapeutics, The University of Texas MD Anderson Cancer Center, Houston, Texas. / Sheikh Khalifa Bin Zayed Al Nahyan Institute for Personalized Cancer Therapy, T…	2020	Cell-free Circulating Tumor DNA Variant Allele Frequency Associates with Survival in Metastatic Cancer.	Physicians are expected to assess prognosis both for patient counseling and for determining suitability for clinical trials. Increasingly, cell-free circulating tumor DNA (cfDNA) sequencing is being performed for clinical decision making. We sought to determine whether variant allele frequency (VAF) in cfDNA is associated with prognosis. We performed a retrospective analysis of 298 patients with …	Clinical cancer research : an official journal of the American Association for Cancer Research	Journal Article	Research Support, N.I.H., Extramural	10.1158/1078-0432.CCR-19-0306	Conflict of Interest: S. Pairawan, N. Sanchez, S. Damodaran, D. Fogelman, K. Hess, A. Kaseb, and K. Shaw declare no potential conflicts of interest. S. Fu reports clinical research support from Aprea Therapeutics, Endocyte, AstraZeneca, Novartis, Anaeropharma Science, OncoMed Pharmaceuticals, NeuPharma, Inc., Medivir AB, Lilly, BeiGene, MacroGenics, Huya Bioscience International, BioAtla LLC, Par…	AB Laboratories, Spectrum Biomedical	N
31865633	Grunberger, George; Bhargava, Anuj; Ly, Trang; Zisser, Howard; Ilag, Liza L; Malone, James; Fan, Ludi; Zhang, Shuyu; Johnson, Jennal	Grunberger Diabetes Institute, Bloomfield Hills, Michigan, United States. / Iowa Diabetes and Endocrinology Research Center, West Des Moines, Iowa, United States. / Insulet Corporation, 100 Nagog Park, Acton, Massachusetts, United States. / Verily Life Sciences, San Francisco, California, United States. / Eli Lilly and Company, Indianapolis, Indiana, United States. / Eli Lilly and Company, Indian…	2020	Human regular U-500 insulin via continuous subcutaneous insulin infusion versus multiple daily injections in adults with type 2 diabetes: The VIVID study.	To compare the safety and efficacy of U500-R delivered by a novel, specifically designed U500-R insulin pump with U-500R delivered by multiple daily injections (MDI). The phase 3 VIVID study randomized people with type 2 diabetes to U-500R by continuous subcutaneous insulin infusion (CSII) or MDI. Participants (aged 18-85â€‰years) had HbA1c â‰¥7.5% andâ€‰â‰¤12.0% and a total daily dose of insulin…	Diabetes, obesity &amp; metabolism	Journal Article	Research Support, Non-U.S. Gov't	10.1111/dom.13947	T. L. is an employee and stockholder of Insulet Corporation. L. L. I., L. F., S. Z. and J. J. are employees and stockholders of Eli Lilly and Company. J. M. is a former employee and stockholder of Eli Lilly and Company, and serves as a consultant for Thermalin, Inc. G. G. has research funding from Medtronic and serves on the speakers’ bureau for Sanofi, Novo Nordisk, Eli Lilly, and Boehringer Ing…	AB Laboratories	N
31883644	Szot, Justin O; Campagnolo, Carla; Cao, Ye; Iyer, Kavitha R; Cuny, Hartmut; Drysdale, Thomas; Flores-Daboub, Josue A; Bi, Weimin; Westerfield, Lauren; Liu, Pengfei; Leung, Tse Ngong; Choy, Kwong Wai; Chapman, Gavin; Xiao, Rui; Siu, Victoria M; Dunwoodie, Sally L	Victor Chang Cardiac Research Institute, Darlinghurst, Sydney, NSW 2010, Australia. / Division of Medical Genetics, Department of Pediatrics, University of Western Ontario, London, ON N6A 3K7, Canada. / Department of Molecular and Human Genetics, Baylor College of Medicine, Houston, TX 77030, USA; Department of Obstetrics and Gynaecology, The Chinese University of Hong Kong, Hong Kong SAR, China;…	2020	Bi-allelic Mutations in NADSYN1 Cause Multiple Organ Defects and Expand the Genotypic Spectrum of Congenital NAD Deficiency Disorders.	Birth defects occur in up to 3% of all live births and are the leading cause of infant death. Here we present five individuals from four unrelated families, individuals who share similar phenotypes with disease-causal bi-allelic variants in NADSYN1, encoding NAD synthetase 1, the final enzyme of the nicotinamide adenine dinucleotide (NAD) de novo synthesis pathway. Defects range from the isolated…	American journal of human genetics	Case Reports	Journal Article	10.1016/j.ajhg.2019.12.006	Baylor College of Medicine (BCM) and Miraca Holdings Inc. have formed a joint venture with shared ownership and governance of Baylor Genetics (BG), formerly Baylor Miraca Genetics Laboratories, which performs chromosomal microarray analysis and clinical exome sequencing. During preparation of this manuscript, R.X. was an employee of BCM and derived support through a professional services agreemen…	AB Laboratories	N
31922090	Baker, Amanda; Simon, Naomi; Keshaviah, Aparna; Farabaugh, Amy; Deckersbach, Thilo; Worthington, John J; Hoge, Elizabeth; Fava, Maurizio; Pollack, Mark P	Massachusetts General Hospital, Boston, Massachusetts, USA. / Harvard Medical School, Boston, Massachusetts, USA. / New York University Medical Center, New York, New York, USA. / Massachusetts General Hospital, Boston, Massachusetts, USA. / Harvard Medical School, Boston, Massachusetts, USA. / Massachusetts General Hospital, Boston, Massachusetts, USA. / Harvard Medical School, Boston, Massachuse…	2019	Anxiety Symptoms Questionnaire (ASQ): development and validation.	The Anxiety Symptoms Questionnaire (ASQ) is a brief self-report questionnaire which measures frequency and intensity of symptoms and was developed to improve assessment of anxiety symptoms in a clinical setting. We examined the reliability and validity of the ASQ in patients with anxiety disorders and/or depression, non-clinical control subjects and college students. 240 outpatients with generali…	General psychiatry	Journal Article	EMPTY	10.1136/gpsych-2019-100144	Competing interests: NS has the following disclosures to declare: Research Grants: Department of Defense, PCORI, Highland Street Foundation, NIH; Speaking/CME/Consulting: MGH Psychiatry Academy, Axovant Sciences, Springworks, Praxis Therapeutics, Aptinyx, Genomind; Equity: Spouse: G1 Therapeutics; Royalty/patent: Wolters Kluwer (royalty). AB has the following disclosures to declare: Research Gran…	AB Laboratories, AB Ventures	N
31930374	Mullin, Stephen; Smith, Laura; Lee, Katherine; D'Souza, Gayle; Woodgate, Philip; Elflein, Josh; HÃ¤llqvist, Jenny; Toffoli, Marco; Streeter, Adam; Hosking, Joanne; Heywood, Wendy E; Khengar, Rajeshree; Campbell, Philip; Hehir, Jason; Cable, Sarah; Mills, Kevin; Zetterberg, Henrik; Limousin, Patricia; Libri, Vincenzo; Foltynie, Tom; Schapira, Anthony H V	Department of Clinical and Movement Neurosciences, University College London Institute of Neurology, London, United Kingdom. / Institute of Translational and Stratified Medicine, University of Plymouth School of Medicine, Plymouth, United Kingdom. / Department of Clinical and Movement Neurosciences, University College London Institute of Neurology, London, United Kingdom. / Department of Clinical…	2020	Ambroxol for the Treatment of Patients With Parkinson Disease With and Without Glucocerebrosidase Gene Mutations: A Nonrandomized, Noncontrolled Trial.	Mutations of the glucocerebrosidase gene, GBA1 (OMIM 606463), are the most important risk factor for Parkinson disease (PD). In vitro and in vivo studies have reported that ambroxol increases Î²-glucocerebrosidase (GCase) enzyme activity and reduces Î±-synuclein levels. These observations support a potential role for ambroxol therapy in modifying a relevant pathogenetic pathway in PD. To assess s…	JAMA neurology	Clinical Trial	Journal Article	10.1001/jamaneurol.2019.4611	Conflict of Interest Disclosures: Dr Foltynie reported having received honoraria for speaking at meetings supported by Profile Pharma, BIAL, AbbVie; having served on advisory boards for BIAL, Oxford Biomedica, Living Cell Technologies, and Peptron. Dr Zetterberg reported having served at scientific advisory boards for Roche Diagnostics, Wave, Samumed, and CogRx; having given lectures in symposia …	AB Laboratories, AB Ventures	N
32035092	Kloiber, Stefan; Rosenblat, Joshua D; Husain, Muhammad I; Ortiz, Abigail; Berk, Michael; Quevedo, Joao; Vieta, Eduard; Maes, Michael; Birmaher, Boris; Soares, Jair C; Carvalho, Andre F	Department of Psychiatry, University of Toronto, Toronto, ON, Canada; Centre for Addiction and Mental Health (CAMH), Toronto, ON, Canada. / Centre for Addiction and Mental Health (CAMH), Toronto, ON, Canada. / Department of Psychiatry, University of Toronto, Toronto, ON, Canada; Centre for Addiction and Mental Health (CAMH), Toronto, ON, Canada. / Department of Psychiatry, University of Toronto, …	2020	Neurodevelopmental pathways in bipolar disorder.	Aberrations in neurodevelopmental trajectories have been implicated in the neurobiology of several mental disorders and evidence indicates a pathophysiological and genetic overlap of schizophrenia and bipolar disorder (BD). In this narrative review, we summarize findings related to developmental and perinatal factors as well as epidemiological, clinical, neuropsychological, brain imaging, postmor…	Neuroscience and biobehavioral reviews	Journal Article	Research Support, Non-U.S. Gov't	10.1016/j.neubiorev.2020.02.005	Declaration of Competing Interest Dr. Husain has received grant/research support from the Stanley Medical Research Institute (SMRI), the Physicianâ€™s Services Incorporated (PSI) Foundation, the Pakistan Institute of Living and Learning and the NIHR Biomedical Research Centre at the South London and Maudsley NHS Foundation Trust and Kingâ€™s College London. Dr. Berk has received Grant/Research Su…	AB Laboratories	N
32053137	Nanda, Rita; Liu, Minetta C; Yau, Christina; Shatsky, Rebecca; Pusztai, Lajos; Wallace, Anne; Chien, A Jo; Forero-Torres, Andres; Ellis, Erin; Han, Heather; Clark, Amy; Albain, Kathy; Boughey, Judy C; Jaskowiak, Nora T; Elias, Anthony; Isaacs, Claudine; Kemmer, Kathleen; Helsten, Teresa; Majure, Melanie; Stringer-Reasor, Erica; Parker, Catherine; Lee, Marie C; Haddad, Tufia; Cohen, Ronald N; Asar…	The University of Chicago, Chicago, Illinois. / Mayo Clinic, Rochester, Minnesota. / University of California, San Francisco. / University of California, San Diego. / Yale University, New Haven, Connecticut. / University of California, San Diego. / University of California, San Francisco. / University of Alabama, Birmingham. / Swedish Cancer Center. / Moffitt Cancer Center, Tampa, Florida. / Univ…	2020	Effect of Pembrolizumab Plus Neoadjuvant Chemotherapy on Pathologic Complete Response in Women With Early-Stage Breast Cancer: An Analysis of the Ongoing Phase 2 Adaptively Randomized I-SPY2 Trial.	Approximately 25% of patients with early-stage breast cancer who receive (neo)adjuvant chemotherapy experience a recurrence within 5 years. Improvements in therapy are greatly needed. To determine if pembrolizumab plus neoadjuvant chemotherapy (NACT) in early-stage breast cancer is likely to be successful in a 300-patient, confirmatory randomized phase 3 neoadjuvant clinical trial. The I-SPY2 stu…	JAMA oncology	Clinical Trial, Phase II	Journal Article	10.1001/jamaoncol.2019.6650	Conflict of Interest Disclosures: Dr Nanda reported grants from Quantum Leap during the conduct of the study; grants from AstraZeneca, Celgene, Corcept Therapeutics, Genentech/Roche, Immunomedics, Merck, OBI Pharma, Odonate Therapeutics, Pfizer, and Seattle Genetics outside the submitted work; and personal fees from Aduro, AstraZeneca, Athenex, Celgene, Daiichi Sankyo, G1 Therapeutics, Genentech,…	AB Laboratories	N
32065623	Howard, James F; Nowak, Richard J; Wolfe, Gil I; Freimer, Miriam L; Vu, Tuan H; Hinton, John L; Benatar, Michael; Duda, Petra W; MacDougall, James E; Farzaneh-Far, Ramin; Kaminski, Henry J; Barohn, Richard; Dimachkie, Mazen; Pasnoor, Mamatha; Farmakidis, Constantine; Liu, Tina; Colgan, Samantha; Benatar, Michael G; Bertorini, Tulio; Pillai, Rekha; Henegar, Robert; Bromberg, Mark; Gibson, Summer; …	University of North Carolina, Chapel Hill. / Yale School of Medicine, New Haven, Connecticut. / University at Buffalo, Buffalo, New York. / Ohio State University, Columbus. / University of South Florida, Tampa. / Infirmary Health, Mobile, Alabama. / University of Miami, Miami, Florida. / Ra Pharmaceuticals Inc, Cambridge, Massachusetts. / Ra Pharmaceuticals Inc, Cambridge, Massachusetts. / Ra Pha…	2020	Clinical Effects of the Self-administered Subcutaneous Complement Inhibitor Zilucoplan in Patients With Moderate to Severe Generalized Myasthenia Gravis: Results of a Phase 2 Randomized, Double-Blind, Placebo-Controlled, Multicenter Clinical Trial.	Many patients with generalized myasthenia gravis (gMG) have substantial clinical disability, persistent disease burden, and adverse effects attributable to chronic immunosuppression. Therefore, there is a significant need for targeted, well-tolerated therapies with the potential to improve disease control and enhance quality of life. To evaluate the clinical effects of zilucoplan, a subcutaneousl…	JAMA neurology	Clinical Trial, Phase II	Journal Article	10.1001/jamaneurol.2019.5125	Conflict of Interest Disclosures: Dr Howard has received research support from Alexion Pharmaceuticals, argenx BVBA, the US Centers for Disease Control and Prevention, the Muscular Dystrophy Association (MDA), the National Institutes of Health (NIH; including the National Institute of Neurological Disorders and Stroke and the National Institute of Arthritis and Musculoskeletal and Skin Diseases),…	AB Laboratories	N
32066504	Dietrich, Detlef E; Bode, Liv; Spannhuth, Carsten W; Hecker, Hartmut; Ludwig, Hanns; Emrich, Hinderk M	Department of Psychiatry, Burghof-Clinic, Ritterstr. 19, 31737, Rinteln, Germany. detlef.dietrich@burghof-klinik.de. / Center for Systems Neuroscience, BÃ¼nteweg 2, 30559, Hanover, Germany. detlef.dietrich@burghof-klinik.de. / Department of Mental Health, Hannover Medical School, Carl-Neuberg-Str. 1, 30625, Hanover, Germany. detlef.dietrich@burghof-klinik.de. / Joint Senior Scientists, Freelance …	2020	Antiviral treatment perspective against Borna disease virus 1 infection in major depression: a double-blind placebo-controlled randomized clinical trial.	Whether Borna disease virus (BDV-1) is a human pathogen remained controversial until recent encephalitis cases showed BDV-1 infection could even be deadly. This called to mind previous evidence for an infectious contribution of BDV-1 to mental disorders. Pilot open trials suggested that BDV-1 infected depressed patients benefitted from antiviral therapy with a licensed drug (amantadine) which als…	BMC pharmacology &amp; toxicology	Clinical Trial, Phase II	Journal Article	10.1186/s40360-020-0391-x	The authors of this manuscript have the following competing interests: DED and HL held non-licensed common patents on a 2nd indication of amantadine (Germany, USA, China, and Japan) which are expired. HL held non-licensed patents on BDV diagnostic procedures (Germany and USA) which are also expired. HL received personal consulting fees from medical laboratories in Germany, Diamedis (https://www.d…	AB Laboratories	N
32095084	Eberle, Fabian; LautenschlÃ¤ger, Stefan; Engenhart-Cabillic, Rita; Jensen, Alexandra D; Carl, Barbara; Stein, Marco; Debus, JÃ¼rgen; Hauswald, Henrik	Department of Radiation Oncology, Heidelberg University Hospital, Heidelberg, Germany. / Heidelberg Institute for Radiation Oncology (HIRO), National Center for Radiation Research in Oncology (NCRO), Heidelberg, Germany. / Marburg Ion-Beam Therapy Center (MIT), Department of Radiation Oncology, Heidelberg University Hospital, Marburg, Germany. / Department of Radiation Oncology, Marburg Universit…	2020	Carbon Ion Beam Reirradiation in Recurrent High-Grade Glioma.	Patients with recurrent glioma after prior radiotherapy have a poor prognosis. Carbon ion beam radiotherapy offers highly conformal dose distributions and more complex biological radiation effects eventually resulting in optimized normal tissue sparing and improved outcome. The aim of this study was to analyze toxicity, local control and overall survival after reirradiation of recurrent high-grad…	Cancer management and research	Journal Article	EMPTY	10.2147/CMAR.S217824	Barbara Carl reports personal fees from Brainlab and B. Braun, outside the submitted work. JÃ¼rgen Debus reports grants from Viewray Inc, CRI The Clinical Research Institute GmbH, Accuracy International Sarl, RaySearch Laboratories AB, Vision RT Limited, Merck Serono GmbH, Astellas Pharma GmbH, Astra Zeneca GmbH, Siemens Healthcare GmbH, Solution Akademie GmbH, Ergomed PLC Surrey Research Park, Q…	AB Laboratories, High Park[Conflict of Interest Statements]	N
32119974	Destexhe, Ã‰ric; Grosdidier, Ã‰milie; Bouhraoua, AdÃ¨le; Thirion-Delalande, Catherine; Bouzya, Badiaa; Rouxel, Ronan N; Mallett, Corey P; Baumeister, Judith	GSK, Rixensart, Belgium. Electronic address: eric.x.destexhe@gsk.com. / Charles River Laboratories Ã‰vreux, France. / Charles River Laboratories Ã‰vreux, France. / Charles River Laboratories Ã‰vreux, France. / GSK, Rixensart, Belgium. / GSK, Rixensart, Belgium. / GSK, Rockville, MD, USA. / GSK, Wavre, Belgium.	2020	Chimeric hemagglutinin supra-seasonal universal influenza vaccine candidates administered sequentially by the intramuscular route are locally and systemically well-tolerated in rabbits.	Sequential intramuscular immunization with chimeric hemagglutinins (cHA) composed of the same conserved HA stalk domain and distinct HA heads is a proposed strategy to produce a supra-seasonal universal influenza vaccine. To evaluate the local tolerance and the local and systemic effects of this strategy, two studies were performed in rabbits. In the first study, two different split virion monova…	Regulatory toxicology and pharmacology : RTP	Journal Article	EMPTY	10.1016/j.yrtph.2020.104625	Declaration of competing interest The authors declare the following financial interests/personal relationships which may be considered as potential competing interests: BB, CPM, ED, JB and RNR are, or were at the time of the study, employees of the GSK group of companies. ED and CPM report ownership of GSK shares and/or restricted shares. CPM is listed as inventor on patents owned by GSK. AB, CT-…	AB Laboratories	N
32123969	Strosberg, Jonathan; Kunz, Pamela L; Hendifar, Andrew; Yao, James; Bushnell, David; Kulke, Matthew H; Baum, Richard P; Caplin, Martyn; Ruszniewski, Philippe; Delpassand, Ebrahim; Hobday, Timothy; Verslype, Chris; Benson, Al; Srirajaskanthan, Rajaventhan; Pavel, Marianne; Mora, Jaume; Berlin, Jordan; Grande, Enrique; Reed, Nicholas; Seregni, Ettore; Paganelli, Giovanni; Severi, Stefano; Morse, Mic…	Gastrointestinal Department/Neuroendocrine Tumor Division, Moffitt Cancer Center, Tampa, FL, USA. jonathan.strosberg@moffitt.org. / Department of Medicine - Med/Oncology, Stanford University Medical Center, Stanford, CA, USA. / Department of Internal Medicine/Hematology/Oncology, Cedars Sinai Medical Center, Los Angeles, CA, USA. / Department of Gastrointestinal Medicinal Oncology, University of …	2020	Impact of liver tumour burden, alkaline phosphatase elevation, and target lesion size on treatment outcomes with <sup>177</sup>Lu-Dotatate: an analysis of the NETTER-1 study.	To assess the impact of baseline liver tumour burden, alkaline phosphatase (ALP) elevation, and target lesion size on treatment outcomes with 177 Lu-Dotatate. In the phase 3 NETTER-1 trial, patients with advanced, progressive midgut neuroendocrine tumours (NET) were randomised to 177Lu-Dotatate (every 8 weeks, four cycles) plus octreotide long-acting release (LAR) or to octreotide LAR 60 mg. Prim…	European journal of nuclear medicine and molecular imaging	Clinical Trial, Phase III	Journal Article	10.1007/s00259-020-04709-x	J. Strosberg reports fees for consulting or advisory roles with Novartis; participation in speakers’ bureaus with Ipsen and Lexicon; and research funding from Merck and Novartis. P. L. Kunz reports fees for consulting or advisory roles with Advanced Accelerator Applications, Ipsen, Lexicon, and Novartis; research funding from Advanced Accelerator Applications, Ipsen, Lexicon, Xencor, and Brahams;…	AB Laboratories	N
32128228	Olson, Janet E; Kirsch, Emily J; Edwards V, David K; Kirt, Christine R; Kneedler, Bonny; Laffin, Jennifer J; Weaver, Amy L; St Sauver, Jennifer L; Yost, Kathleen J; Finney Rutten, Lila J	Division of Epidemiology, Department of Health Sciences Research, Mayo Clinic, Rochester, Minnesota, USA. / Center for Individualized Medicine, Mayo Clinic, Rochester, Minnesota, USA. / Division of Epidemiology, Department of Health Sciences Research, Mayo Clinic, Rochester, Minnesota, USA. / Exact Sciences Corporation, Madison, Wisconsin, USA. / Mayo Clinic, Rochester, Minnesota, USA. / Exact Sc…	2020	Colorectal cancer outcomes after screening with the multi-target stool DNA assay: protocol for a large-scale, prospective cohort study (the Voyage study).	Population-level screening has been shown to reduce the incidence and mortality of colorectal cancer (CRC). Unfortunately, adherence to screening recommendations among eligible US adults remains below national goals. A relatively new non-invasive screening modality, the Food and Drug Administration-approved multi-target stool DNA (mt-sDNA) assay (commercialised as Cologuard), which combines the d…	BMJ open gastroenterology	Journal Article	Research Support, Non-U.S. Gov't	10.1136/bmjgast-2019-000353	Competing interests: DKE is an employee of Exact Sciences Corporation. BK and JJL are employees of Exact Sciences Laboratories. LJFR offers scientific input to research studies through a contracted services agreement between Mayo Clinic and Exact Sciences. All other authors report no competing interests.	AB Laboratories	N
32145260	Butt, Adeel Ajwad; Yan, Peng; Shaikh, Obaid S; Lo Re, Vincent; Abou-Samra, Abdul-Badi; Sherman, Kenneth E	VA Pittsburgh Healthcare System, Pittsburgh, PA; Weill Cornell Medical College, New York, NY and Doha, Qatar; Hamad Medical Corporation, Doha, Qatar. Electronic address: aab2005@qatar-med.cornell.edu. / VA Pittsburgh Healthcare System, Pittsburgh, PA. / VA Pittsburgh Healthcare System, Pittsburgh, PA. / University of Pennsylvania Perelman School of Medicine, Philadelphia, PA. / Hamad Medical Corp…	2020	Treatment of HCV reduces viral hepatitis-associated liver-related mortality in patients: An ERCHIVES study.	Treating HCV infection reduces overall mortality and reduces the risk of multiple extrahepatic complications. Whether the reduction in mortality is primarily due to a reduction in liver-related causes or extrahepatic complications is unknown. We identified HCV-positive individuals treated for HCV, and propensity score-matched them to HCV-positive/untreated and HCV-uninfected individuals in ERCHIV…	Journal of hepatology	Journal Article	EMPTY	10.1016/j.jhep.2020.02.022	Conflict of interest AB has received grant support (to the institution, Veterans Research Foundation of Pittsburgh) from Gilead Sciences. KES has served on advisory boards for Abbott Laboratories, Uniqure, Gilead and Inovio; on DSMB for Medpace and Watermark; and received grant support (paid to the institution) from Abbvie, Merck, Gilead Sciences and Intercept. Others report no relevant disclosur…	AB Laboratories	N
32152250	Granadillo, Jorge Luis; P A Stegmann, Alexander; Guo, Hui; Xia, Kun; Angle, Brad; Bontempo, Kelly; Ranells, Judith D; Newkirk, Patricia; Costin, Carrie; Viront, Joleen; Stumpel, Constanze T; Sinnema, Margje; Panis, Bianca; Pfundt, Rolph; Krapels, Ingrid P C; Klaassens, Merel; Nicolai, Joost; Li, Jinliang; Jiang, Yuwu; Marco, Elysa; Canton, Ana; Latronico, Ana Claudia; Montenegro, Luciana; Leheup,…	Department of Pediatrics, Division of Genetics and Genomic Medicine, Washington University School of Medicine in Saint Louis, Saint Louis, Missouri, USA. / Department of Clinical Genetics and School for Oncology and Developmental Biology, Maastricht University, Maastricht, The Netherlands. / Center for Medical Genetics &amp; Hunan Key Laboratory of Medical Genetics, School of Life Sciences, Centr…	2020	Pathogenic variants in <i>TNRC6B</i> cause a genetic disorder characterised by developmental delay/intellectual disability and a spectrum of neurobehavioural phenotypes including autism and ADHD.	Rare variants in hundreds of genes have been implicated in developmental delay (DD), intellectual disability (ID) and neurobehavioural phenotypes. TNRC6B encodes a protein important for RNA silencing. Heterozygous truncating variants have been reported in three patients from large cohorts with autism, but no full phenotypic characterisation was described. Clinical and molecular characterisation w…	Journal of medical genetics	Journal Article	EMPTY	10.1136/jmedgenet-2019-106470	Competing interests: KM, AT and RP are employed by GeneDx, and XW, WB, JAR receive salary support from Baylor Genetics Laboratory. Both laboratories offer extensive genetic laboratory testing, including exome sequencing and derive revenue from this activity.	AB Laboratories	N
32152689	Dafsari, Haidar S; Ray-Chaudhuri, K; Ashkan, Keyoumars; Sachse, Lena; Mahlstedt, Picabo; Silverdale, Monty; Rizos, Alexandra; Strack, Marian; Jost, Stefanie T; Reker, Paul; Samuel, Michael; Visser-Vandewalle, Veerle; Evans, Julian; Antonini, Angelo; Martinez-Martin, Pablo; Timmermann, Lars; Ray-Chaudhuri, Kallol; Antonini, Angelo; Martinez-Martin, Pablo; Schrag, Anette; Weintraub, Daniel; Barone,…	Department of Neurology, University Hospital Cologne, Kerpenerstr. 62, 50937, Cologne, Germany. haidar.dafsari@uk-koeln.de. / National Parkinson Foundation International Centre of Excellence, King's College Hospital, London, UK. haidar.dafsari@uk-koeln.de. / National Parkinson Foundation International Centre of Excellence, King's College Hospital, London, UK. / Institute of Psychiatry, Psychology…	2020	Beneficial effect of 24-month bilateral subthalamic stimulation on quality of sleep in Parkinson's disease.	Subthalamic nucleus (STN) deep brain stimulation (DBS) improves quality of life (QoL), motor, and sleep symptoms in Parkinson's disease (PD). However, the long-term effects of STN-DBS on sleep and its relationship with QoL outcome are unclear. In this prospective, observational, multicenter study including 73 PD patients undergoing bilateral STN-DBS, we examined PDSleep Scale (PDSS), PDQuestionna…	Journal of neurology	Journal Article	Multicenter Study	10.1007/s00415-020-09743-1	Haidar S. Dafsari has received grants by the Prof. Dr. Klaus Thiemann Foundation, the Koeln Fortune Program, and the Felgenhauer Foundation and honoraria by Boston Scientific and Medtronic. K. Ray Chaudhuri has received funding from Parkinson's UK, NIHR, UCB, and the European Union; he received honoraria from UCB, Abbott, Britannia, US Worldmeds, and Otsuka Pharmaceuticals; and acted as a consult…	AB Laboratories	N
32188704	Naing, Aung; Meric-Bernstam, Funda; Stephen, Bettzy; Karp, Daniel D; Hajjar, Joud; Rodon Ahnert, Jordi; Piha-Paul, Sarina A; Colen, Rivka R; Jimenez, Camilo; Raghav, Kanwal P; Ferrarotto, Renata; Tu, Shi-Ming; Campbell, Matthew; Wang, Linghua; Sabir, Sarjeel H; Tapia, Coya; Bernatchez, Chantale; Frumovitz, Michael; Tannir, Nizar; Ravi, Vinod; Khan, Saria; Painter, Jeane M; Abonofal, Abulrahman; G…	Investigational Cancer Therapeutics, The University of Texas MD Anderson Cancer Center, Houston, Texas, USA anaing@mdanderson.org. / Investigational Cancer Therapeutics, The University of Texas MD Anderson Cancer Center, Houston, Texas, USA. / Investigational Cancer Therapeutics, The University of Texas MD Anderson Cancer Center, Houston, Texas, USA. / Investigational Cancer Therapeutics, The Uni…	2020	Phase 2 study of pembrolizumab in patients with advanced rare cancers.	Patients with advanced rare cancers have poor prognosis and few treatment options. As immunotherapy is effective across multiple cancer types, we aimed to assess pembrolizumab (programmed cell death 1 (PD-1) inhibitor) in patients with advanced rare cancers. In this open-label, phase 2 trial, patients with advanced rare cancers whose tumors had progressed on standard therapies, if available, with…	Journal for immunotherapy of cancer	Clinical Trial, Phase II	Journal Article	10.1136/jitc-2019-000347	Competing interests: AN reports research support and non-financial support from Merck Sharpe grants from NCI, research support from EMD Serono, MedImmune, Healios Onc. Nutrition, Atterocor, Amplimmune, Armo BioSciences, Karyopharm Therapeutics, Incyte, Novartis, Regeneron, Merck, Bristol Myers Squibb, Pfizer, CytomX Therapeutics, Neon Therapeutics, Calithera BioSciences, TopAlliance BioSciences, …	AB Laboratories, Spectrum Biomedical	N
32207811	BÃ©ziat, Vivien; Tavernier, Simon J; Chen, Yin-Huai; Ma, Cindy S; Materna, Marie; Laurence, Arian; Staal, Jens; Aschenbrenner, Dominik; Roels, Lisa; Worley, Lisa; Claes, Kathleen; Gartner, Lisa; Kohn, Lisa A; De Bruyne, Marieke; Schmitz-Abe, Klaus; Charbonnier, Louis-Marie; Keles, Sevgi; Nammour, Justine; Vladikine, Natasha; Maglorius Renkilaraj, Majistor Raj Luxman; Seeleuthner, Yoann; Migaud, M…	Laboratory of Human Genetics of Infectious Diseases, Necker Branch, Institut National de la SantÃ© et de la Recherche MÃ©dicale (INSERM) U1163, Paris, France. / University of Paris, Imagine Institute, Paris, France. / St. Giles Laboratory of Human Genetics of Infectious Diseases, Rockefeller Branch, The Rockefeller University, New York, NY. / Primary Immune Deficiency Research Laboratory, Departm…	2020	Dominant-negative mutations in human IL6ST underlie hyper-IgE syndrome.	Autosomal dominant hyper-IgE syndrome (AD-HIES) is typically caused by dominant-negative (DN) STAT3 mutations. Patients suffer from cold staphylococcal lesions and mucocutaneous candidiasis, severe allergy, and skeletal abnormalities. We report 12 patients from 8 unrelated kindreds with AD-HIES due to DN IL6ST mutations. We identified seven different truncating mutations, one of which was recurre…	The Journal of experimental medicine	Journal Article	Research Support, N.I.H., Extramural	10.1084/jem.20191804	Disclosures: Dr. Chen reported grants from Bristol-Myers Squibb during the conduct of the study. Dr. Rosenfeld reported personal fees from Baylor Genetics Laboratories outside the submitted work. Dr. Milner reported a patent to use STAT3 inhibition to prevent anaphylaxis pending. Dr. Couderc reported non-financial support from Astra Zeneca, personal fees from Boehringer Ingelheim, personal fees f…	AB Laboratories	N
32210631	Everhov, Ã…sa H; Sachs, Michael C; Ludvigsson, Jonas F; Khalili, Hamed; Askling, Johan; Neovius, Martin; Myrelid, PÃ¤r; Halfvarson, Jonas; Nordenvall, Caroline; SÃ¶derling, Jonas; OlÃ©n, Ola	Department of Clinical Science and Education, SÃ¶dersjukhuset, Karolinska Institutet, Stockholm, Sweden. / Clinical Epidemiology Unit, Department of Medicine Solna, Karolinska Institutet, Stockholm, Sweden. / Clinical Epidemiology Unit, Department of Medicine Solna, Karolinska Institutet, Stockholm, Sweden. / Department of Medical Epidemiology and Biostatistics, Karolinska Institutet, Stockholm, …	2020	Work Loss in Relation to Pharmacological and Surgical Treatment for Crohn's Disease: A Population-Based Cohort Study.	Patients with Crohn's disease have increased work loss. We aimed to describe changes in work ability in relation to pharmacological and surgical treatments. We linked data from the Swedish National Patient Register, The Swedish Quality Register for Inflammatory Bowel Disease SWIBREG, The Prescribed Drug Register, The Longitudinal Integrated Database for Health Insurance and Labour Market Studies,…	Clinical epidemiology	Journal Article	EMPTY	10.2147/CLEP.S244011	Ã… H Everhov and J SÃ¶derling have worked on projects at Karolinska Institutet and SWIBREG partly financed by grants from Ferring and Jansen. JF Ludvigsson coordinates a study on behalf of the Swedish IBD quality register (SWIBREG), which has received funding from Jansen corporation. O OlÃ©n has been PI on projects at Karolinska Institutet, partly financed by investigator-initiated grants from Ja…	AB Laboratories	N
32275684	Viglino, Damien; Martin, MickaÃ«l; PichÃ©, Marie-Eve; Brouillard, Cynthia; DesprÃ©s, Jean-Pierre; AlmÃ©ras, Natalie; Tan, Wan C; Coats, ValÃ©rie; Bourbeau, Jean; PÃ©pin, Jean-Louis; Maltais, FranÃ§ois	Centre de Recherche, Institut Universitaire de Cardiologie et de Pneumologie de QuÃ©bec, UniversitÃ© Laval, QuÃ©bec, Canada. / Centre Hospitalier Universitaire de Grenoble-Alpes, Laboratoire HP2 INSERM U 1042 UniversitÃ© Grenoble-Alpes, Grenoble, France. / Centre de Recherche, Institut Universitaire de Cardiologie et de Pneumologie de QuÃ©bec, UniversitÃ© Laval, QuÃ©bec, Canada. / Centre de Reche…	2020	Metabolic profiles among COPD and controls in the CanCOLD population-based cohort.	A high prevalence of intermediate cardiometabolic risk factors and obesity in chronic obstructive pulmonary disease (COPD) has suggested the existence of pathophysiological links between hypertriglyceridemia, insulin resistance, visceral adiposity, and hypoxia or impaired pulmonary function. However, whether COPD contributes independently to the development of these cardiometabolic risk factors r…	PloS one	Journal Article	Research Support, Non-U.S. Gov't	10.1371/journal.pone.0231072	MM, CB, NA and VC have no conflicts of interest to declare. DV report grants from Astra Zeneca France outside the submitted work. MEP is research scholars from the Fonds de Recherche du QuÃ©bec-SantÃ© (FRQ-S) JPD reports personal fees from Abbott Laboratories, AstraZeneca, GSK, Merck and Pfizer Canada Inc. and personal fees from Abbott Laboratories, Sanofi and Torrent Pharmaceuticals Ltd. outside…	AB Laboratories	N
32330417	Chung, Hyung-Lok; Mao, Xiao; Wang, Hua; Park, Ye-Jin; Marcogliese, Paul C; Rosenfeld, Jill A; Burrage, Lindsay C; Liu, Pengfei; Murdock, David R; Yamamoto, Shinya; Wangler, Michael F; Chao, Hsiao-Tuan; Long, Hongyu; Feng, Li; Bacino, Carlos A; Bellen, Hugo J; Xiao, Bo	Department of Molecular and Human Genetics, Baylor College of Medicine, Houston, TX 77030, USA; Jan and Dan Duncan Neurological Research Institute, Texas Children's Hospital, Houston, TX 77030, USA; Howard Hughes Medical Institute, Baylor College of Medicine, Houston, TX 77030, USA. / National Health Commission Key Laboratory of Birth Defects Research, Prevention, and Treatment, Hunan Provincial …	2020	De Novo Variants in CDK19 Are Associated with a Syndrome Involving Intellectual Disability and Epileptic Encephalopathy.	We identified three unrelated individuals with de novo missense variants in CDK19, encoding a cyclin-dependent kinase protein family member that predominantly regulates gene transcription. These individuals presented with hypotonia, global developmental delay, epileptic encephalopathy, and dysmorphic features. CDK19 is conserved between vertebrate and invertebrate model organisms, but currently a…	American journal of human genetics	Case Reports	Journal Article	10.1016/j.ajhg.2020.04.001	The Department of Molecular and Human Genetics at Baylor College of Medicine receives revenue from clinical genetic testing completed at Baylor Genetics Laboratories. The authors declare no other competing interests.	AB Laboratories	N
32350063	Zhang, Haeyoung; Wolford, Chris; Basit, Abdul; Li, Albert P; Fan, Peter W; Murray, Bernard P; Takahashi, Ryan H; Khojasteh, S Cyrus; Smith, Bill J; Thummel, Kenneth E; Prasad, Bhagwat	Department of Pharmaceutics, University of Washington, Seattle, Washington (H.Z., C.W., A.B., K.E.T., B.P.); Department of Pharmaceutical Sciences, Washington State University, Spokane, Washington (A.B., B.P.); In Vitro ADMET Laboratories Inc., Columbia, Maryland (A.P.L.); Department of Pharmacokinetics, Pharmacodynamics and Drug Metabolism, Merck &amp; Co., Inc., Boston, Massachusetts (P.W.F.); …	2020	Regional Proteomic Quantification of Clinically Relevant Non-Cytochrome P450 Enzymes along the Human Small Intestine.	Current challenges in accurately predicting intestinal metabolism arise from the complex nature of the intestine, leading to limited applicability of available in vitro tools as well as knowledge deficits in intestinal physiology, including enzyme abundance. In particular, information on regional enzyme abundance along the small intestine is lacking, especially for non-cytochrome P450 enzymes suc…	Drug metabolism and disposition: the biological fate of chemicals	Journal Article	Research Support, Non-U.S. Gov't	10.1124/dmd.120.090738	Conflicts of interest: CHIM is a commercial product of In Vitro ADMET Laboratories Inc.	AB Laboratories	N
32353039	Jarvis, Helen; Craig, Dawn; Barker, Robert; Spiers, Gemma; Stow, Daniel; Anstee, Quentin M; Hanratty, Barbara	Population Health Sciences Institute, Faculty of Medical Sciences, Newcastle University, Newcastle upon Tyne, United Kingdom. / Population Health Sciences Institute, Faculty of Medical Sciences, Newcastle University, Newcastle upon Tyne, United Kingdom. / Population Health Sciences Institute, Faculty of Medical Sciences, Newcastle University, Newcastle upon Tyne, United Kingdom. / Population Heal…	2020	Metabolic risk factors and incident advanced liver disease in non-alcoholic fatty liver disease (NAFLD): A systematic review and meta-analysis of population-based observational studies.	Non-alcoholic fatty liver disease (NAFLD) is a leading cause of chronic liver disease worldwide. Many individuals have risk factors associated with NAFLD, but the majority do not develop advanced liver disease: cirrhosis, hepatic decompensation, or hepatocellular carcinoma. Identifying people at high risk of experiencing these complications is important in order to prevent disease progression. Th…	PLoS medicine	Journal Article	Meta-Analysis	10.1371/journal.pmed.1003100	I have read the journal's policy and the authors of this manuscript have the following competing interests: QMA is coordinator of the LITMUS (Liver Investigation: Testing Biomarker Utility in Steatohepatitis) consortium funded by the IMI2 H2020 Framework Program of the European Union under Grant Agreement 777377; has been a consultant for 89Bio, Abbott Laboratories, Acuitas Medical, Allergan/Tobi…	AB Laboratories	N
32358047	Becanovic, Kristina; Vittoria de Donno, Maria; Sousa, Vasco C; Tedroff, Joakim; Svenningsson, Per	Department of Clinical Neuroscience, Karolinska Institutet, Stockholm, Sweden (K.B., M.V.d.D., V.C.S., J.T., P.S.) and Integrative Research Laboratories Sweden AB, Gothenburg, Sweden (J.T.) Kristina.Becanovic@ki.se. / Department of Clinical Neuroscience, Karolinska Institutet, Stockholm, Sweden (K.B., M.V.d.D., V.C.S., J.T., P.S.) and Integrative Research Laboratories Sweden AB, Gothenburg, Swede…	2020	Effects of a Novel Psychomotor Stabilizer, IRL790, on Biochemical Measures of Synaptic Markers and Neurotransmission.	The novel small-molecule psychomotor stabilizer, IRL790, is currently in clinical trial for treatment of levodopa-induced dyskinesia and psychosis in patients with Parkinson disease. Here, we used naÃ¯ve mice to investigate the effects of acute systemic administration of IRL790 on protein levels and phosphorylation states of proteins relevant for synaptic plasticity and transmission. IRL790 incre…	The Journal of pharmacology and experimental therapeutics	Journal Article	Research Support, Non-U.S. Gov't	10.1124/jpet.119.264754	J.T. is employed by Integrative Research Laboratories, Sweden, and is a co-founder and stockholder of the company. The other authors declare that there is no conflict of interest regarding the publication of this paper.	AB Laboratories	N
32374488	Pollack, Seth M; Somaiah, Neeta; Araujo, Dejka M; Druta, Mihaela; Van Tine, Brian A; Burgess, Melissa A; Chawla, Sant P; Seetharam, Mahesh; Okuno, Scott H; Bohac, Chet; Chen, Michael; Yurasov, Sergey; Attia, Steven	Fred Hutchinson Cancer Research Center, Seattle, WA, USA. / MD Anderson Cancer Center, Houston, TX, USA. / MD Anderson Cancer Center, Houston, TX, USA. / Moffitt Cancer Center, Tampa, FL, USA. / Washington University Alvin J. Siteman Cancer Center, St. Louis, MO, USA. / University of Pittsburgh, Pittsburgh, PA, USA. / Sarcoma Oncology Center, Santa Monica, CA, USA. / Mayo Clinic, Phoenix, AZ, USA…	2020	Clinical outcomes of patients with advanced synovial sarcoma or myxoid/round cell liposarcoma treated at major cancer centers in the United States.	Outcomes data regarding advanced synovial sarcoma (SS) and myxoid/round cell liposarcoma (MRCL) are limited, consisting primarily of retrospective series and post hoc analyses of clinical trials. In this multi-center retrospective study, data were abstracted from the medical records of 350 patients from nine sarcoma centers throughout the United States and combined into a registry. Patients with …	Cancer medicine	Journal Article	Multicenter Study	10.1002/cam4.3039	Chet Bohac, Michael Chen, and Sergey Yurasov are current or former employees of Immune Design Corp. Seth Pollack has received honoraria from Seattle Genetics, Bayer, Tempus, Daiichi Sankyo, and Blueprint, and grants and research funding from Merck, EMD Sereno, Incyte, Presage, Janssen, Oncosec, and Juno Therapeutics. Mihaela Druta has received consulting fees from Immune Design Corp. Brian Van Ti…	AB Laboratories	N
32396620	Kahn, Justine M; Brazauskas, Ruta; Tecca, Heather R; Bo-Subait, Stephanie; Buchbinder, David; Battiwala, Minoo; Flowers, Mary E D; Savani, Bipin N; Phelan, Rachel; Broglie, Larisa; Abraham, Allistair A; Keating, Amy K; Daly, Andrew; Wirk, Baldeep; George, Biju; Alter, Blanche P; Ustun, Celalettin; Freytes, Cesar O; Beitinjaneh, Amer M; Duncan, Christine; Copelan, Edward; Hildebrandt, Gerhard C; M…	Division of Pediatric Hematology, Oncology and Stem Cell Transplantation, Department of Pediatrics, Columbia University, New York, NY. / Center for International Blood and Marrow Transplant Research, Department of Medicine, and. / Division of Biostatistics, Institute for Health and Equity, Medical College of Wisconsin, Milwaukee, WI. / Center for International Blood and Marrow Transplant Research…	2020	Subsequent neoplasms and late mortality in children undergoing allogeneic transplantation for nonmalignant diseases.	We examined the risk of subsequent neoplasms (SNs) and late mortality in children and adolescents undergoing allogeneic hematopoietic cell transplantation (HCT) for nonmalignant diseases (NMDs). We included 6028 patients (median age, 6 years; interquartile range, 1-11; range, &lt;1 to 20) from the Center for International Blood and Marrow Transplant Research (1995-2012) registry. Standardized mor…	Blood advances	Journal Article	Research Support, N.I.H., Extramural	10.1182/bloodadvances.2019000839	Conflict-of-interest disclosure: P.J.S. is on the steering committee for Pharmacyclics: Ibrutinib. R.F.O. is a consultant and stockholder with AstraZeneca. S.G. is a speaker with Seattle Genetics and Kite Pharma and has participated in advisory boards with Janssen, Amgen, and Kadmon. A.R. was a member of one-time ad hoc scientific advisory boards for Nohla Therapeutics and Kaleido; has served as …	AB Laboratories	N
32424177	Zhang, Li Xin; Lemire, Gabrielle; Gonzaga-Jauregui, Claudia; Molidperee, Sirinart; Galaz-Montoya, Carolina; Liu, David S; Verloes, Alain; Shillington, Amelle G; Izumi, Kosuke; Ritter, Alyssa L; Keena, Beth; Zackai, Elaine; Li, Dong; Bhoj, Elizabeth; Tarpinian, Jennifer M; Bedoukian, Emma; Kukolich, Mary K; Innes, A Micheil; Ediae, Grace U; Sawyer, Sarah L; Nair, Karippoth Mohandas; Soumya, Para C…	Sainte-Justine Hospital Research Center, University of Montreal, Montreal, QC, Canada. / Division of Medical Genetics, Department of Pediatrics, CHU Sainte-Justine, University of Montreal, Montreal, QC, Canada. / Department of Molecular and Human Genetics, Baylor College of Medicine, Houston, TX, USA. / Sainte-Justine Hospital Research Center, University of Montreal, Montreal, QC, Canada. / Depar…	2020	Further delineation of the clinical spectrum of KAT6B disorders and allelic series of pathogenic variants.	Genitopatellar syndrome and Say-Barber-Biesecker-Young-Simpson syndrome are caused by variants in the KAT6B gene and are part of a broad clinical spectrum called KAT6B disorders, whose variable expressivity is increasingly being recognized. We herein present the phenotypes of 32 previously unreported individuals with a molecularly confirmed diagnosis of a KAT6B disorder, report 24 new pathogenic …	Genetics in medicine : official journal of the American College of Medical Genetics	Journal Article	Research Support, N.I.H., Extramural	10.1038/s41436-020-0811-8	CONFLICT OF INTEREST Baylor College of Medicine (BCM) and Miraca Holdings have formed a joint venture with shared ownership and governance of Baylor Genetics (BG), which performs clinical microarray analysis and clinical exome sequencing. J.R.L. serves on the Scientific Advisory Board of BG. J.R.L. has stock ownership in 23andMe, is a paid consultant for Regeneron Pharmaceuticals, and is a coinve…	AB Laboratories	N
32443516	Rani, Abdul Qawee Mahyoob; Yamamoto, Tetsushi; Kawaguchi, Tatsuya; Maeta, Kazuhiro; Awano, Hiroyuki; Nishio, Hisahide; Matsuo, Masafumi	Research Center for Locomotion Biology, Kobe Gakuin University, Nishi, Kobe 6512180, Japan. / KNC Department of Nucleic Acid Drug Discovery, Faculty of Rehabilitation, Kobe Gakuin University, Nishi, Kobe 6512180, Japan. / Department of Clinical Laboratory, Kobe University Hospital, Chuo, Kobe 6500017, Japan. / Translational Research Department, Daiichi Sankyo RD Novare Co., Ltd., Edogawa, Tokyo 1…	2020	Intronic Alternative Polyadenylation in the Middle of the <i>DMD</i> Gene Produces Half-Size N-Terminal Dystrophin with a Potential Implication of ECG Abnormalities of DMD Patients.	The DMD gene is one of the largest human genes, being composed of 79 exons, and encodes dystrophin Dp427m which is deficient in Duchenne muscular dystrophy (DMD). In some DMD patient, however, small size dystrophin reacting with antibody to N-terminal but not to C-terminal has been identified. The mechanism to produce N-terminal small size dystrophin remains unknown. Intronic polyadenylation is a…	International journal of molecular sciences	Journal Article	EMPTY	10.3390/ijms21103555	MM discloses being employed by Kobe Gakuin University which received funding from KNC Laboratories Co., Ltd. MM further discloses being a scientific adviser for the Daiichi-Sankyo Co., Ltd. and JCR Pharma Co., Ltd. KM discloses being employed by KNC Laboratories Co., Ltd. Other authors have declared that they have no conflicts of interest.	AB Laboratories	N
32447444	Syed, M; Flechsig, P; Liermann, J; Windisch, P; Staudinger, F; Akbaba, S; Koerber, S A; Freudlsperger, C; Plinkert, P K; Debus, J; Giesel, F; Haberkorn, U; Adeberg, S	Heidelberg Institute of Radiation Oncology (HIRO), Im Neuenheimer Feld 400, 69120, Heidelberg, Germany. Mustafa.Syed@med.uni-heidelberg.de. / Heidelberg Ion-Beam Therapy Center (HIT), Im Neuenheimer Feld 450, 69120, Heidelberg, Germany. Mustafa.Syed@med.uni-heidelberg.de. / Department of Radiation Oncology, Heidelberg University Hospital, Im Neuenheimer Feld 400, 69120, Heidelberg, Germany. Musta…	2020	Fibroblast activation protein inhibitor (FAPI) PET for diagnostics and advanced targeted radiotherapy in head and neck cancers.	Cancer-associated fibroblasts (CAFs) expressing fibroblast activation protein (FAP) have been associated with the aggressive nature of head and neck cancers (HNCs). These tumours grow diffusely, leading to extremely challenging differentiation between tumour and healthy tissue. This analysis aims to introduce a novel approach of tumour detection, contouring and targeted radiotherapy of HNCs using…	European journal of nuclear medicine and molecular imaging	Journal Article	Research Support, Non-U.S. Gov't	10.1007/s00259-020-04859-y	Se.A and J.D. received grants from Accuray International Sàrl outside the submitted work. Se.A. and J.D. received grants from Merck Serono GmbH outside the submitted work. J.D. received grants from The Clinical Research Institute GmbH (CRI), View Ray Inc., Accuray Incorporated, RaySearch Laboratories AB, Vision RT limited, Astellas Pharma GmbH, Astra Zeneca GmbH, Solution Akademie GmbH, Ergomed P…	AB Laboratories, High Park[Conflict of Interest Statements]	N
32447743	Giovannoni, Gavin; Galazka, Andrew; Schick, Regina; Leist, Thomas; Comi, Giancarlo; Montalban, Xavier; Damian, Doris; Dangond, Fernando; Cook, Stuart	Blizard Institute, Barts and the London School of Medicine and Dentistry, Queen Mary University of London, 4 Newark Street, London, E1 2AT, UK. g.giovannoni@qmul.ac.uk. / Merck, Aubonne, Switzerland, a division of Merck KGaA, Darmstadt, Germany. / Merck KGaA, Darmstadt, Germany. / Comprehensive MS Center, Jefferson University, Philadelphia, PA, USA. / Department of Neurology and Institute of Expe…	2020	Pregnancy Outcomes During the Clinical Development Program of Cladribine in Multiple Sclerosis: An Integrated Analysis of Safety.	Although use of contraception was pre-specified during cladribine clinical trials for multiple sclerosis, some pregnancies did occur. This analysis reports on pregnancy outcomes in the cladribine clinical development program. Pregnancy outcomes in female patients (direct pregnancies) and those arising from partner pregnancies (i.e., female partners of male study participants with multiple scleros…	Drug safety	Journal Article	Research Support, Non-U.S. Gov't	10.1007/s40264-020-00948-x	Gavin Giovannoni has received speaker honoraria and consulting fees from AbbVie, Actelion, Atara Bio, Almirall, Bayer Schering Pharma, Biogen Idec, FivePrime, GlaxoSmithKline, GW Pharma, Ironwood, Merck & Co., Merck KGaA, Novartis, Pfizer Inc., Protein Discovery Laboratories, Teva Pharmaceutical Industries Ltd, Sanofi-Genzyme, UCB, and Vertex Pharmaceuticals; and has received research support unr…	AB Laboratories	N
32498033	Oh, Jiwon; Achiron, Anat; Celius, Elisabeth G; Chambers, Christina; Derwenskus, Joy; Devonshire, Virginia; Hellwig, Kerstin; Hutton, George J; McCombe, Pamela; Moore, Marie; Rog, David; Schneider, Jean-Raphael; Simm, Renata Faria; Sousa, Livia; Vincent, Stephen G; Chung, Luke; Daizadeh, Nadia; Mitchell, Colin; Compston, D Alastair S	St. Michael's Hospital, University of Toronto, Toronto, Ontario, Canada. Electronic address: ohjiw@smh.ca. / The Chaim Sheba Medical Center, Tel Hashomer, Israel; Tel Aviv University, Tel Aviv, Israel. Electronic address: anat.achiron@sheba.health.gov.il. / Oslo University Hospital UllevÃ¥l and Institute of Clinical Medicine, University of Oslo, Oslo, Norway. Electronic address: uxelgu@ous-hf.no.…	2020	Pregnancy outcomes and postpartum relapse rates in women with RRMS treated with alemtuzumab in the phase 2 and 3 clinical development program over 16 years.	Relapsing-remitting multiple sclerosis (RRMS) is frequently diagnosed in women of reproductive age. Because the use of disease-modifying therapies (DMTs) early in the disease course is increasing, it is important to evaluate the safety of DMTs in pregnant women and their developing fetuses. Alemtuzumab, approved for the treatment of relapsing forms of MS, is administered as 2 courses of 12 mg/day…	Multiple sclerosis and related disorders	Clinical Trial, Phase II	Clinical Trial, Phase III	10.1016/j.msard.2020.102146	Declaration of Competing Interest The authors declared the following potential conflicts of interest with respect to the research, authorship, and/or publication of this article. JO has received consulting and/or speaking fees from Biogen Idec, Celgene, EMD Serono, Sanofi, Novartis, and Roche, and grant/research support from Biogen, Roche, and Sanofi. AA has received consulting and/or speaking fe…	AB Laboratories	N
32516630	Palma, Jose-Alberto; Redel-Traub, Gabriel; Porciuncula, Angelo; Samaniego-Toro, Daniela; Millar Vernetti, Patricio; Lui, Yvonne W; Norcliffe-Kaufmann, Lucy; Kaufmann, Horacio	Department of Neurology, Dysautonomia Center, New York University School of Medicine, New York, NY, USA. Electronic address: josealberto.palmacarazo@nyulangone.org. / Department of Neurology, Dysautonomia Center, New York University School of Medicine, New York, NY, USA. / Department of Neurology, Dysautonomia Center, New York University School of Medicine, New York, NY, USA. / Department of Neur…	2020	The impact of supine hypertension on target organ damage and survival in patients with synucleinopathies and neurogenic orthostatic hypotension.	In addition to neurogenic orthostatic hypotension (nOH), patients with synucleinopathies frequently have hypertension when supine. The long-term consequences of both abnormalities are difficult to disentangle. We aimed to determine if supine hypertension is associated with target organ damage and worse survival in patients with nOH. Patients with nOH due to multiple system atrophy (MSA), Parkinso…	Parkinsonism &amp; related disorders	Journal Article	Research Support, N.I.H., Extramural	10.1016/j.parkreldis.2020.04.011	Declaration of competing interest J.A.P.: Funding from the NIH, Michael J. Fox Foundation, MSA Coalition, Familial Dysautonomia Foundation, and FDA. He is an advisory Board Member for Takeda, Astellas, Lundbeck, Biogen, PTC Therapeutics and Dr. Reddy's Laboratories; he is the managing editor of Clinical Autonomic Research; and is the principal investigator in clinical trials funded by Theravance …	AB Laboratories	N
32520773	Smith, Shannon M; Dworkin, Robert H; Turk, Dennis C; McDermott, Michael P; Eccleston, Christopher; Farrar, John T; Rowbotham, Michael C; Bhagwagar, Zubin; Burke, Laurie B; Cowan, Penney; Ellenberg, Susan S; Evans, Scott R; Freeman, Roy L; Garrison, Louis P; Iyengar, Smriti; Jadad, Alejandro; Jensen, Mark P; Junor, Roderick; Kamp, Cornelia; Katz, Nathaniel P; Kesslak, James Patrick; Kopecky, Ernes…	Department of Anesthesiology and Perioperative Medicine, University of Rochester Medical Center, Rochester, NY, United States. / Department of Obstetrics and Gynecology, University of Rochester Medical Center, Rochester, NY, United States. / Department of Psychiatry, University of Rochester Medical Center, Rochester, NY, United States. / Department of Anesthesiology and Perioperative Medicine, Un…	2020	Interpretation of chronic pain clinical trial outcomes: IMMPACT recommended considerations.	Interpreting randomized clinical trials (RCTs) is crucial to making decisions regarding the use of analgesic treatments in clinical practice. In this article, we report on an Initiative on Methods, Measurement, and Pain Assessment in Clinical Trials (IMMPACT) consensus meeting organized by the Analgesic, Anesthetic, and Addiction Clinical Trial Translations, Innovations, Opportunities, and Networ…	Pain	Journal Article	EMPTY	10.1097/j.pain.0000000000001952	Disclosures The views expressed in this article are those of the authors, some of whom were, or currently are, employees of pharmaceutical, consulting, or contract research companies and may have financial conflicts of interest related to the issues discussed in this article. At the time of the meeting on which this article is based, several authors were employed by pharmaceutical companies and o…	AB Laboratories	N
32526896	Marinangeli, Christopher P F; Harding, Scott V; Glenn, Andrea J; Chiavaroli, Laura; Zurbau, Andreea; Jenkins, David J A; Kendall, Cyril W C; Miller, Kevin B; Sievenpiper, John L	Pulse Canada, 920-220 Portage Avenue, Winnipeg, MB R3C 0A5, Canada. / Department of Biochemistry, Faculty of Science, Memorial University of Newfoundland, St. John's, NL A1C 5S7, Canada. / Department of Nutritional Sciences, University of Toronto, Toronto, ON M5B 1W8, Canada. / Clinical Nutrition and Risk Factor Modification Centre, St. Michael's Hospital, Toronto, ON M5B 1W8, Canada. / Departmen…	2020	Destigmatizing Carbohydrate with Food Labeling: The Use of Non-Mandatory Labelling to Highlight Quality Carbohydrate Foods.	Dietary carbohydrates are components of healthy foods, but many carbohydrate foods have recently been stigmatized as primary causes of diet-related risk factors for chronic disease. There is an opportunity to enhance efforts within the food landscape to encourage the consumption of higher quality carbohydrate foods. The use of labelling is one strategy that permits consumers to identify healthy c…	Nutrients	Journal Article	Review	10.3390/nu12061725	C.P.F.M. is an employee of Pulse Canada and former employee of Kellogg Canada. S.V.H. has received research funding from Natural Sciences and Engineering Council of Canada, Canada Foundation for Innovation, Ocean Frontier Institute and Memorial University. S.V.H. has consulted, and/or received honoraria, and/or travel support from Apotex Canada, Dairy UK, Merck/Seven Seas UK, Unilever R&D Vlaardi…	AB Laboratories	N
32539075	Leng, Yue; Blackwell, Terri; Cawthon, Peggy M; Ancoli-Israel, Sonia; Stone, Katie L; Yaffe, Kristine	Department of Psychiatry, University of California, San Francisco. / California Pacific Medical Center Research Institute, California Pacific Medical Center, San Francisco. / California Pacific Medical Center Research Institute, California Pacific Medical Center, San Francisco. / Department of Psychiatry, University of California, San Diego. / California Pacific Medical Center Research Institute,…	2020	Association of Circadian Abnormalities in Older Adults With an Increased Risk of Developing Parkinson Disease.	Disruption in circadian activity rhythms is very common in older adults, particularly among those with neurodegenerative diseases, including Parkinson disease (PD). However, whether circadian disruption could be a prodrome for PD is unclear. To determine the association between rest-activity rhythm (RAR) and risk of incident PD and to explore whether this association is independent of nighttime s…	JAMA neurology	Journal Article	Research Support, N.I.H., Extramural	10.1001/jamaneurol.2020.1623	Conflict of Interest Disclosures: Dr Leng reported receiving grants from National Institute on Aging (NIA) during the conduct of the study and grants from Global Brain Health Institute, the Alzheimer’s Association, and the Alzheimer’s Society outside the submitted work and from the University of California, San Francisco, Weill Institute for Neurosciences during the conduct of the study. Ms Black…	AB Laboratories	N
32541893	Davis, Karen D; Aghaeepour, Nima; Ahn, Andrew H; Angst, Martin S; Borsook, David; Brenton, Ashley; Burczynski, Michael E; Crean, Christopher; Edwards, Robert; Gaudilliere, Brice; Hergenroeder, Georgene W; Iadarola, Michael J; Iyengar, Smriti; Jiang, Yunyun; Kong, Jiang-Ti; Mackey, Sean; Saab, Carl Y; Sang, Christine N; Scholz, Joachim; Segerdahl, Marta; Tracey, Irene; Veasley, Christin; Wang, Jin…	Department of Surgery and Institute of Medical Science, University of Toronto, Toronto, ON, Canada. karen.davis@uhnresearch.ca. / Division of Brain, Imaging and Behaviour, Krembil Brain Institute, Toronto Western Hospital, University Health Network, Toronto, ON, Canada. karen.davis@uhnresearch.ca. / Department of Anesthesiology, Perioperative and Pain Medicine, Stanford University School of Medic…	2020	Discovery and validation of biomarkers to aid the development of safe and effective pain therapeutics: challenges and opportunities.	Pain medication plays an important role in the treatment of acute and chronic pain conditions, but some drugs, opioids in particular, have been overprescribed or prescribed without adequate safeguards, leading to an alarming rise in medication-related overdose deaths. The NIH Helping to End Addiction Long-term (HEAL) Initiative is a trans-agency effort to provide scientific solutions to stem the …	Nature reviews. Neurology	Journal Article	Review	10.1038/s41582-020-0362-2	S.I., M.J.I. and M.A.P. are NIH employees. A.H.A. is an employee of Teva Pharmaceuticals. D.B. consults for Biogen. A.B. is the Chief Science Officer of Mycroft Bioanalytics, a precision medicine company focused on pain. C.Y.S. is Chief Scientific Officer at neurotecnix, a start-up that develops EEG-based pain biomarkers; a consultant for Asahi Kasei Pharmaceuticals, Japan and PainQX, USA; has re…	AB Laboratories	N
32552681	Vallabh, Sonia M; Minikel, Eric Vallabh; Williams, Victoria J; Carlyle, Becky C; McManus, Alison J; Wennick, Chase D; Bolling, Anna; Trombetta, Bianca A; Urick, David; Nobuhara, Chloe K; Gerber, Jessica; Duddy, Holly; Lachmann, Ingolf; Stehmann, Christiane; Collins, Steven J; Blennow, Kaj; Zetterberg, Henrik; Arnold, Steven E	Henry and Allison McCance Center for Brain Health, Massachusetts General Hospital, Boston, MA, 02114, USA. svallabh@broadinstitute.org. / Department of Neurology, Massachusetts General Hospital, Boston, MA, 02114, USA. svallabh@broadinstitute.org. / Stanley Center for Psychiatric Research, Broad Institute of MIT and Harvard, 415 Main St., Cambridge, MA, 02142, USA. svallabh@broadinstitute.org. / …	2020	Cerebrospinal fluid and plasma biomarkers in individuals at risk for genetic prion disease.	Prion disease is neurodegenerative disease that is typically fatal within months of first symptoms. Clinical trials in this rapidly declining symptomatic patient population have proven challenging. Individuals at high lifetime risk for genetic prion disease can be identified decades before symptom onset and provide an opportunity for early therapeutic intervention. However, randomizing pre-sympto…	BMC medicine	Journal Article	Research Support, N.I.H., Extramural	10.1186/s12916-020-01608-8	SEA has received honoraria and/or travel expenses for lectures from Abbvie, Biogen, EIP Pharma, Roche, and Sironax; has received fees for consulting and/or advisory boards from Athira, Biogen, Cassava, Cognito, Cortexyme, Sironax, and vTv; and has received grant support from Abbvie, Amylyx, EIP Pharma, and Merck. SMV has received speaking fees from Illumina and has received research support in th…	AB Laboratories, AB Ventures	N
32552865	Iba, Toshiaki; Levy, Jerrold H; Connors, Jean Marie; Warkentin, Theodore E; Thachil, Jecko; Levi, Marcel	Department of Emergency and Disaster Medicine, Juntendo University Graduate School of Medicine, 2-1-1 Hongo Bunkyo-ku, Tokyo, 113-8421, Japan. toshiiba@juntendo.ac.jp. / Department of Anesthesiology, Critical Care, and Surgery, Duke University School of Medicine, Durham, NC, USA. / Hematology Division Brigham and Women's Hospital, Harvard Medical School, Boston, MA, USA. / Department of Pathology…	2020	The unique characteristics of COVID-19 coagulopathy.	Thrombotic complications and coagulopathy frequently occur in COVID-19. However, the characteristics of COVID-19-associated coagulopathy (CAC) are distinct from those seen with bacterial sepsis-induced coagulopathy (SIC) and disseminated intravascular coagulation (DIC), with CAC usually showing increased D-dimer and fibrinogen levels but initially minimal abnormalities in prothrombin time and pla…	Critical care (London, England)	Journal Article	Research Support, Non-U.S. Gov't	10.1186/s13054-020-03077-0	TI has received a research grant from the Japan Blood Products Organization and JIMRO. JHL serves on the Steering Committees for Boehringer-Ingelheim, CSL Behring, Instrumentation Laboratories, Octapharma, and Leading Biosciences. JMC receives personal fees from the Bristol-Meyer Squibb, Abbott, Portola, and research funding to the institution from CSL Behring. TEW reports receiving consulting fe…	AB Laboratories	N
32584368	Wong, Emily S; Zhang, Xiu-Juan; Yuan, Nan; Li, Jian; Pang, C P; Chen, Lijia; Tham, Clement C; Cheung, Carol Y; Yam, Jason C	Department of Ophthalmology and Visual Sciences, The Chinese University of Hong Kong, Hong Kong. / Hong Kong Eye Hospital, Kowloon, Hong Kong. / Department of Ophthalmology and Visual Sciences, The Chinese University of Hong Kong, Hong Kong. / Department of Ophthalmology and Visual Sciences, The Chinese University of Hong Kong, Hong Kong. / Department of Ophthalmology and Visual Sciences, The Chi…	2020	Association of Optical Coherence Tomography Angiography Metrics With Detection of Impaired Macular Microvasculature and Decreased Vision in Amblyopic Eyes: The Hong Kong Children Eye Study.	Microvascular abnormalities in amblyopia are becoming evident with high-resolution imaging, such as optical coherence tomography angiography (OCT-A); however, to our knowledge, the clinical significance and use of these findings are unknown. To assess changes in quantitative OCT-A metrics in amblyopic eyes and explore their association with visual acuity in children. This population-based nested …	JAMA ophthalmology	Journal Article	Research Support, Non-U.S. Gov't	10.1001/jamaophthalmol.2020.2220	Conflict of Interest Disclosures: Dr Tham reports consultant fees from Alcon Laboratories, Allergan, Bausch + Lomb, IOPtima, Merck, Pfizer, Santen Pharmaceutical, Sensimed, and C-MER Eye Care Holdings; nonfinancial support for serving expert testimony; grants from Aeon Astron, Alcon Laboratories, AMO Asia, Icare Finland, Pfizer, Santen Pharmaceutical, and Sensimed; lecture fees from Alcon Laborat…	AB Laboratories	N
32606456	Banales, Jesus M; Marin, Jose J G; Lamarca, Angela; Rodrigues, Pedro M; Khan, Shahid A; Roberts, Lewis R; Cardinale, Vincenzo; Carpino, Guido; Andersen, Jesper B; Braconi, Chiara; Calvisi, Diego F; Perugorria, Maria J; Fabris, Luca; Boulter, Luke; Macias, Rocio I R; Gaudio, Eugenio; Alvaro, Domenico; Gradilone, Sergio A; Strazzabosco, Mario; Marzioni, Marco; Coulouarn, CÃ©dric; Fouassier, Laura; …	Department of Liver and Gastrointestinal Diseases, Biodonostia Health Research Institute - Donostia University Hospital, University of the Basque Country (UPV/EHU), San Sebastian, Spain. jesus.banales@biodonostia.org. / National Institute for the Study of Liver and Gastrointestinal Diseases (CIBERehd, "Instituto de Salud Carlos III"), San Sebastian, Spain. jesus.banales@biodonostia.org. / Ikerbas…	2020	Cholangiocarcinoma 2020: the next horizon in mechanisms and management.	Cholangiocarcinoma (CCA) includes a cluster of highly heterogeneous biliary malignant tumours that can arise at any point of the biliary tree. Their incidence is increasing globally, currently accounting for ~15% of all primary liver cancers and ~3% of gastrointestinal malignancies. The silent presentation of these tumours combined with their highly aggressive nature and refractoriness to chemoth…	Nature reviews. Gastroenterology &amp; hepatology	Journal Article	Research Support, N.I.H., Extramural	10.1038/s41575-020-0310-z	A.L. received travel and educational support from Ipsen, Pfizer, Bayer, AAA, Sirtex, Novartis, Mylan and Delcath; speaker honoraria from Merck, Pfizer, Ipsen and Incyte; and advisory honoraria from EISAI, Nutricia and QED; she is also a member of the Knowledge Network and NETConnect Initiatives funded by Ipsen. J.W.V. declares consulting or advisory roles for Agios, AstraZeneca, Delcath Systems, …	AB Laboratories	N
32623288	Raimondi, Alessandra; Di Maio, Massimo; Morano, Federica; Corallo, Salvatore; Lonardi, Sara; Antoniotti, Carlotta; Rimassa, Lorenza; Sartore-Bianchi, Andrea; Tampellini, Marco; Ritorto, Giuliana; Murialdo, Roberto; Clavarezza, Matteo; Zaniboni, Alberto; Adamo, Vincenzo; Tomasello, Gianluca; Petrelli, Fausto; Antonuzzo, Lorenzo; Giordano, Monica; Cinieri, Saverio; Longarini, Raffaella; Bergamo, Fr…	Department of Medical Oncology, Fondazione IRCCS Istituto Nazionale Dei Tumori, Milan, Italy. / Department of Oncology, University of Turin, Ordine Mauriziano Hospital, Torino, Italy. / Department of Medical Oncology, Fondazione IRCCS Istituto Nazionale Dei Tumori, Milan, Italy. / Department of Medical Oncology, Fondazione IRCCS Istituto Nazionale Dei Tumori, Milan, Italy. / Medical Oncology Unit…	2020	Health-related quality of life in patients with RAS wild-type metastatic colorectal cancer treated with panitumumab-based first-line treatment strategy: A pre-specified secondary analysis of the Valentino study.	Quality of life (QoL) patient-reported outcomes (PROs) data from pivotal first-line trials in metastatic colorectal cancer (mCRC) are poor. The Valentino study showed that de-escalation to single-agent panitumumab after 4-month induction with panitumumab-FOLFOX is inferior to panitumumab-5-FU/LV in patients with RAS wild-type mCRC, although slightly reducing toxicity. We report QoL, a secondary e…	European journal of cancer (Oxford, England : 1990)	Clinical Trial, Phase II	Comparative Study	10.1016/j.ejca.2020.04.048	Conflict of interest statement F.P. reports receiving honoraria for speaker activities and participation in advisory boards from Sanofi SA, Amgen, Inc, Bayer AG, Merck-Serono, Roche, and Servier Laboratories. A.S.-B. reports participation in advisory boards for Amgen, Bayer and Sanofi. L.R. reports being related to this manuscript as a member of the advisory board and for panitumumab supply from …	AB Laboratories	N
32631100	Alhusseini, Mahmood I; Abuzaid, Firas; Rogers, Albert J; Zaman, Junaid A B; Baykaner, Tina; Clopton, Paul; Bailis, Peter; Zaharia, Matei; Wang, Paul J; Rappel, Wouter-Jan; Narayan, Sanjiv M	Department of Medicine (M.I.A., A.J.R., J.A.B.Z., T.B., P.C., P.J.W., S.M.N.), Stanford University. / Department of Computer Science (F.A., P.B., M.Z.), Stanford University. / Department of Medicine (M.I.A., A.J.R., J.A.B.Z., T.B., P.C., P.J.W., S.M.N.), Stanford University. / Department of Medicine (M.I.A., A.J.R., J.A.B.Z., T.B., P.C., P.J.W., S.M.N.), Stanford University. / Department of Medic…	2020	Machine Learning to Classify Intracardiac Electrical Patterns During Atrial Fibrillation: Machine Learning of Atrial Fibrillation.	Advances in ablation for atrial fibrillation (AF) continue to be hindered by ambiguities in mapping, even between experts. We hypothesized that convolutional neural networks (CNN) may enable objective analysis of intracardiac activation in AF, which could be applied clinically if CNN classifications could also be explained. We performed panoramic recording of bi-atrial electrical signals in AF. W…	Circulation. Arrhythmia and electrophysiology	Journal Article	Research Support, N.I.H., Extramural	10.1161/CIRCEP.119.008160	Competing Interests: MIA reports intellectual property rights from Stanford University. SMN reports consulting from Beyond.ai Inc, TDK Inc., Up to Date, Abbott Laboratories, and the American College of Cardiology Foundation (all modest); Intellectual Property Rights from University of California Regents and Stanford University. WJR reports Intellectual Property Rights from the University of Calif…	AB Laboratories	N
32663933	Anmella, G; Arbelo, N; Fico, G; Murru, A; Llach, C D; Madero, S; Gomes-da-Costa, S; Imaz, M L; LÃ³pez-Pelayo, H; Vieta, E; Pintor, L	Consultation Liaison Psychiatry Unit, Institute of Neuroscience, Hospital Clinic, University of Barcelona, IDIBAPS, 170 Villarroel st, 12-0, 08036 Barcelona, Catalonia, Spain; Bipolar and Depressive Disorders Unit, Institute of Neuroscience, Hospital Clinic, University of Barcelona, IDIBAPS, CIBERSAM, 170 Villarroel st, 12-0, 08036 Barcelona, Catalonia, Spain. / Consultation Liaison Psychiatry Un…	2020	COVID-19 inpatients with psychiatric disorders: Real-world clinical recommendations from an expert team in consultation-liaison psychiatry.	The management of coronavirus disease 2019 (COVID-19) in patients with comorbid psychiatric disorders poses several challenges, especially regarding drug interactions. We report three representative case-scenarios on patients with psychiatric disorders and COVID-19 to provide a practical approach based on the existing literature and the clinical experience of an expert team in consultation-liaiso…	Journal of affective disorders	Case Reports	Journal Article	10.1016/j.jad.2020.05.149	Declaration of Competing Interest Dr. Anmella has received CME-related honoraria, or consulting fees from Janssen-Cilag, Lundbeck and Angelini and reports no financial or other relationship relevant to the subject of this article. Dr. Arbelo has received CME-related financing andÂ travel grants from Janssen-Cilag and Lundbeck and reports no financial or other relationship relevant to the subject …	AB Laboratories	N
32664595	Monga, Varun; Skubitz, Keith M; Maliske, Seth; Mott, Sarah L; Dietz, Hilary; Hirbe, Angela C; Van Tine, Brian A; Oppelt, Peter; Okuno, Scott; Robinson, Steven; O'Connor, Madeline; Seetharam, Mahesh; Attia, Steven; Charlson, John; Agulnik, Mark; Milhem, Mohammed	Division of Hematology, Oncology, and Blood and Marrow Transplantation, University of Iowa Carver College of Medicine, Iowa City, IA 52242, USA. / Division of Hematology and Oncology, University of Minnesota Medical School, Minneapolis, MN 55455, USA. / Division of Hematology, Oncology, and Blood and Marrow Transplantation, University of Iowa Carver College of Medicine, Iowa City, IA 52242, USA. …	2020	A Retrospective Analysis of the Efficacy of Immunotherapy in Metastatic Soft-Tissue Sarcomas.	Although checkpoint inhibitors have been approved in multiple cancers, they are still under investigation in soft tissue sarcoma (STS). We conducted a retrospective review to report the safety, efficacy, and prognostic factors related to checkpoint inhibitors in STS. A sequential cohort of metastatic STS patients from four institutions treated with checkpoint inhibitors was assembled. Logistic an…	Cancers	Journal Article	EMPTY	10.3390/cancers12071873	We have full control of all primary data and we agree to allow the journal to review their data if requested. Varun Monga: Research funding and travel expenses from Deciphera. Research funding from Orbus Therapeutics, Immuno cellular. Keith Skubitz: No disclosures. Seth Maliske: No disclosures. Sarah L. Mott: No disclosures. Angela C. Hirbe: No disclosures. Brian Van Tine: Basic Science Grant Fun…	AB Laboratories	N
32708210	Megdanova-Chipeva, Vera G; Lamarca, Angela; Backen, Alison; McNamara, MairÃ©ad G; Barriuso, Jorge; Sergieva, Sonia; Gocheva, Lilia; Mansoor, Was; Manoharan, Prakash; Valle, Juan W	Department of Medical Oncology, The Christie NHS Foundation Trust, Manchester M204BX, UK. / Department of Radiotherapy and Medical Oncology, University Hospital "Queen Yoanna" ISUL, 1000 Sofia, Bulgaria. / Department of Nuclear Medicine, Radiotherapy and Medical Oncology, Medical University-Sofia, 1000 Sofia, Bulgaria. / Department of Medical Oncology, The Christie NHS Foundation Trust, Mancheste…	2020	Systemic Treatment Selection for Patients with Advanced Pancreatic Neuroendocrine Tumours (PanNETs).	Pancreatic neuroendocrine tumours (PanNETs) are rare diseases and a good example of how research is not only feasible, but also of crucial importance in the scenario of rare tumours. Many clinical trials have been performed over the past two decades expanding therapeutic options for patients with advanced PanNETs. Adequate management relies on optimal selection of treatment, which may be challeng…	Cancers	Journal Article	Review	10.3390/cancers12071988	V.G.M.-C.: Received travel and educational grants from ESMO, PRIME, ESO. Received travel and accommodation support from Pfizer, Novartis, Astellas, Amgen, Mundi Pharma. Received speaker honoraria from Pfizer and Novartis. A.L.: Travel and educational support from Ipsen, Pfizer, Bayer, AAA, SirtEx, Novartis, Mylan and Delcath. Speaker honoraria from Merck, Pfizer, Ipsen and Incyte. Advisory honora…	AB Laboratories	N
32712457	Hirbe, Angela C; Eulo, Vanessa; Moon, Chang I; Luo, Jingqin; Myles, Stephanie; Seetharam, Mahesh; Toeniskoetter, Jacqui; Kershner, Tammy; Haarberg, Sasha; Agulnik, Mark; Monga, Varun; Milhem, Mohammad; Parkes, Amanda; Robinson, Steven; Okuno, Scott; Attia, Steven; Van Tine, Brian A	Division of Medical Oncology, Department of Medicine, Washington University School of Medicine, USA; Siteman Cancer Center, Washington University School of Medicine, USA. / Division of Medical Oncology, Department of Medicine, Washington University School of Medicine, USA. / Division of Medical Oncology, Department of Medicine, Washington University School of Medicine, USA. / Siteman Cancer Cente…	2020	A phase II study of pazopanib as front-line therapy in patients with non-resectable or metastatic soft-tissue sarcomas who are not candidates for chemotherapy.	Cytotoxic chemotherapy remains the standard of care first-line treatment for advanced and metastatic soft-tissue sarcomas (STSs). Certain patients may not be chemotherapy candidates based upon age or co-morbidities, leaving limited treatment options. Pazopanib is a multi-targeted tyrosine kinase inhibitor that is FDA-approved for metastatic STS after the first line. We proposed a phase II study e…	European journal of cancer (Oxford, England : 1990)	Clinical Trial, Phase II	Journal Article	10.1016/j.ejca.2020.06.016	Conflict of interest statement M.A. reports receiving consultation fees from Novartis, Lilly, Immune Design, Bayer; Speaker Bureau: Janssen, Eisai, BMS, Bayer. V.M. reports receiving travel funding from Deciphera; has received research funding from Immunocellular and Orbus Therapeutics. M.M. reports being a member of the consultant/advisory boards with Amgen, Trieza, Biontech, Blueprint Medicine,…	AB Laboratories	N
32717995	Peabody, John; Paculdo, David; Tamondong-Lachica, Diana; Cabaluna, Ian Theodore; Gunn, Joshua	College of Medicine, University of California, San Francisco, CA 94158, USA. / Fielding School of Public Health, University of California, Los Angeles, CA 90095, USA. / QURE Healthcare, San Francisco, CA 94133, USA. / QURE Healthcare, San Francisco, CA 94133, USA. / QURE Healthcare, San Francisco, CA 94133, USA. / QURE Healthcare, San Francisco, CA 94133, USA. / Ethos Laboratories, Newport, KY 41…	2020	Randomized Trial on the Clinical Utility of a Novel Biomarker Panel to Identify Treatable Determinants of Chronic Pain.	Millions suffer daily from chronic pain diagnosed anatomically and treated with opioids. Research shows that underlying nutritional, metabolic and oxidative stressors, which drive the development or worsening of chronic pain, are not diagnosed despite the fact that treatment of these primary pain pathways relieves pain and increases function. One of the main reasons for this gap in care is the la…	Diagnostics (Basel, Switzerland)	Journal Article	EMPTY	10.3390/diagnostics10080513	QURE, LLC, was contracted by Ethos Laboratories to perform the study. Otherwise, there are no disclosures to report.	AB Laboratories	N
32730804	Fliedner, Anna; Kirchner, Philipp; Wiesener, Antje; van de Beek, Irma; Waisfisz, Quinten; van Haelst, Mieke; Scott, Daryl A; Lalani, Seema R; Rosenfeld, Jill A; Azamian, Mahshid S; Xia, Fan; Dutra-Clarke, Marina; Martinez-Agosto, Julian A; Lee, Hane; Noh, Grace J; Lippa, Natalie; Alkelai, Anna; Aggarwal, Vimla; Agre, Katherine E; Gavrilova, Ralitza; Mirzaa, Ghayda M; Straussberg, Rachel; Cohen, R…	Institute of Human Genetics, Friedrich-Alexander-UniversitÃ¤t Erlangen-NÃ¼rnberg, 91054 Erlangen, Germany. / Institute of Human Genetics, Friedrich-Alexander-UniversitÃ¤t Erlangen-NÃ¼rnberg, 91054 Erlangen, Germany. / Institute of Human Genetics, Friedrich-Alexander-UniversitÃ¤t Erlangen-NÃ¼rnberg, 91054 Erlangen, Germany. / Department of Clinical Genetics, Amsterdam UMC, Vrije Universiteit Amste…	2020	Variants in SCAF4 Cause a Neurodevelopmental Disorder and Are Associated with Impaired mRNA Processing.	RNA polymerase II interacts with various other complexes and factors to ensure correct initiation, elongation, and termination of mRNA transcription. One of these proteins is SR-related CTD-associated factor 4 (SCAF4), which is important for correct usage of polyA sites for mRNA termination. Using exome sequencing and international matchmaking, we identified nine likely pathogenic germline varian…	American journal of human genetics	Journal Article	Research Support, N.I.H., Extramural	10.1016/j.ajhg.2020.06.019	The Department of Molecular and Human Genetics at Baylor College of Medicine receives revenue from clinical genetic testing completed at Baylor Genetics Laboratories. J.J. and K.Mc. are employees of GeneDx, Inc. The remaining authors declare no competing interests.	AB Laboratories	N
32741971	Martin-Liberal, Juan; Hollebecque, Antoine; Aftimos, Philippe; Jungels, Christiane; Martin-Romano, Patricia; Rodon, Jordi; Kremer, Jill Dolores; Zhang, Wei; Bendell, Johanna	Department of Medical Oncology, Vall d'HebrÃ³n Institute of Oncology (VHIO), Barcelona, Spain. jmartinliberal@gmail.com. / Department of Medical Oncology, Catalan Institute of Oncology (ICO), Barcelona, Spain. jmartinliberal@gmail.com. / Department of Adult Medicine, Gustave Roussy, Paris, France. / Department of Medical Oncology, Institut Jules Bordet, UniversitÃ© Libre de Bruxelles, Brussels, B…	2020	First-in-human, dose-escalation, phase 1 study of anti-angiopoietin-2 LY3127804 as monotherapy and in combination with ramucirumab in patients with advanced solid tumours.	This is the first-in-human study of novel anti-angiopoietin-2 (Ang-2) monoclonal antibody LY3127804 as monotherapy and in combination with ramucirumab in advanced solid tumours. Patients received intravenous LY3127804 monotherapy (4, 8, 12, 16, 20 and 27â€‰mg/kg) in part A; LY3127804 (8, 12, 16, 20 and 27â€‰mg/kg) with 8â€‰mg/kg ramucirumab in part B; and LY3127804 (20â€‰mg/kg) with 12â€‰mg/kg ra…	British journal of cancer	Clinical Trial, Phase I	Journal Article	10.1038/s41416-020-1011-7	J.M.L. received lecture fees from Astellas Pharma, Bristol–Myers Squibb, Merck Sharp & Dohme (MSD), Novartis, Pierre Fabre, Pfizer, and Roche; advisory fees from Bristol–Myers Squibb, MSD, Novartis, Pierre Fabre, and Roche; and travel grants from Bristol–Myers Squibb, MSD, Novartis, Pierre Fabre, Pfizer, Roche and Ipsen. A.H. received honoraria/advisory fees from Gritstone Oncology, Eisai Co., Lt…	AB Laboratories, Spectrum Biomedical, Spectrum Labs	N
32758267	Held, Thomas; Lang, Kristin; Regnery, Sebastian; Weusthof, Katharina; Hommertgen, Adriane; JÃ¤kel, Cornelia; Tonndorf-Martini, Eric; Krisam, Johannes; Plinkert, Peter; Zaoui, Karim; Freudlsperger, Christian; Moratin, Julius; Krauss, JÃ¼rgen; Harrabi, Semi B; Herfarth, Klaus; Debus, JÃ¼rgen; Adeberg, Sebastian	Department of Radiation Oncology, Heidelberg University Hospital, Im Neuenheimer Feld 400, 69120, Heidelberg, Germany. / Heidelberg Institute of Radiation Oncology (HIRO), Heidelberg, Germany. / National Center for Tumor Diseases (NCT), Heidelberg, Germany. / Department of Radiation Oncology, Heidelberg University Hospital, Im Neuenheimer Feld 400, 69120, Heidelberg, Germany. / Heidelberg Institu…	2020	Carbon ion reirradiation compared to intensity-modulated re-radiotherapy for recurrent head and neck cancer (CARE): a randomized controlled trial.	Intensity-modulated re-radiotherapy (reIMRT) has been established as a standard local treatment option in patients with non-resectable, recurrent head and neck cancer (rHNC). However, the clinical outcome is unfavorable and severe toxicities (â‰¥grade III) occurred in 30-40% of patients. The primary aim of the current trial is to investigate carbon ion reirradiation (reCIRT) compared to reIMRT in…	Radiation oncology (London, England)	Clinical Trial Protocol	Journal Article	10.1186/s13014-020-01625-0	S.A. received grants from Accuray International Sàrl and Merck Serono GmbH outside the submitted work. J.D. received grants from CRI – The Clinical Research Institue GmbH, View Ray Inc., Accuray International Sàrl, Accuray Incorporated, RaySearch Laboratories AB, Vision RT limited, Merck Serono GmbH, Astellas Pharma GmbH, Astra Zeneca GmbH, Solution Akademie GmbH, Ergomed PLC Surrey Research Park…	AB Laboratories	N
32791921	Shibata, Mamoru; Tsutsumi, Kei; Iwabuchi, Yu; Kameyama, Masashi; Takizawa, Tsubasa; Nakahara, Tadaki; Fujiwara, Hirokazu; Jinzaki, Masahiro; Nakahara, Jin; Dodick, David W	Department of Neurology, Keio University School of Medicine, Tokyo, Japan. / Department of Radiology, Keio University School of Medicine, Tokyo, Japan. / Department of Radiology, Keio University School of Medicine, Tokyo, Japan. / Department of Radiology, Keio University School of Medicine, Tokyo, Japan. / Department of Diagnostic Radiology, Tokyo Metropolitan Geriatric Hospital, Tokyo, Japan. / …	2020	[<sup>123</sup>I]-IMP single-photon emission computed tomography imaging in visual snow syndrome: A case series.	Visual snow syndrome (VSS) is a neurological condition characterized by persistent flickering dots in the visual fields, palinopsia, enhanced entoptic phenomenon, photophobia, and nyctalopia. Neuroimaging evidence supports the role of the visual association cortex in visual snow syndrome. Case series: We provided clinical care to three patients with visual snow syndrome, in whom [ 123 I]-IMP sing…	Cephalalgia : an international journal of headache	Journal Article	EMPTY	10.1177/0333102420950454	The authors declared the following potential conflicts of interest with respect to the research, authorship, and/or publication of this article: MS reports the following conflicts: Consulting fees: Amgen, Eli Lilly, Otsuka, Sanofi-Aventis. Speaking fees: Amgen, Daiichi-Sankyo, Takeda, Eisai. Reimbursement for travel: American Headache Society. DWD reports the following conflicts: Personal fees: A…	AB Laboratories	N
32804081	Pawlowski, Colin; Wagner, Tyler; Puranik, Arjun; Murugadoss, Karthik; Loscalzo, Liam; Venkatakrishnan, A J; Pruthi, Rajiv K; Houghton, Damon E; O'Horo, John C; Morice, William G; Williams, Amy W; Gores, Gregory J; Halamka, John; Badley, Andrew D; Barnathan, Elliot S; Makimura, Hideo; Khan, Najat; Soundararajan, Venky	nference, inc, Cambridge, United States. / nference, inc, Cambridge, United States. / nference, inc, Cambridge, United States. / nference, inc, Cambridge, United States. / nference, inc, Cambridge, United States. / nference, inc, Cambridge, United States. / Mayo Clinic, Rochester, United States. / Mayo Clinic, Rochester, United States. / Mayo Clinic, Rochester, United States. / Mayo Clinic, Roche…	2020	Inference from longitudinal laboratory tests characterizes temporal evolution of COVID-19-associated coagulopathy (CAC).	Temporal inference from laboratory testing results and triangulation with clinical outcomes extracted from unstructured electronic health record (EHR) provider notes is integral to advancing precision medicine. Here, we studied 246 SARS-CoV-2 PCR-positive (COVID pos ) patients and propensity-matched 2460 SARS-CoV-2 PCR-negative (COVID neg ) patients subjected to around 700,000 lab tests cumulativ…	eLife	Journal Article	EMPTY	10.7554/eLife.59209	CP, TW, AP, KM, LL, AV This author is an employee of nference with financial interests in the company, RP, DH, JO, AW, GG, JH, AB One or more of the investigators associated with this project and Mayo Clinic have a Financial Conflict of Interest in technology used in the research and that the investigator(s) and Mayo Clinic may stand to gain financially from the successful outcome of the research…	AB Laboratories	N
32813332	Dehvari, Nodi; Sato, Masaaki; Bokhari, Muhammad Hamza; Kalinovich, Anastasia; Ham, Seungmin; Gao, Jie; Nguyen, Huong T M; Whiting, Lynda; Mukaida, Saori; Merlin, Jon; Chia, Ling Yeong; Wootten, Denise; Summers, Roger J; Evans, Bronwyn A; Bengtsson, Tore; Hutchinson, Dana S	Department of Molecular Biosciences, The Wenner-Gren Institute, Stockholm University, Stockholm, Sweden. / Drug Discovery Biology, Monash Institute of Pharmaceutical Sciences, Monash University, Parkville, Vic., Australia. / Department of Molecular Biosciences, The Wenner-Gren Institute, Stockholm University, Stockholm, Sweden. / Department of Molecular Biosciences, The Wenner-Gren Institute, Sto…	2020	The metabolic effects of mirabegron are mediated primarily by Î²<sub>3</sub> -adrenoceptors.	The Î² 3 -adrenoceptor agonist mirabegron is approved for use for overactive bladder and has been purported to be useful in the treatment of obesity-related metabolic diseases in humans, including those involving disturbances of glucose homeostasis. We investigated the effect of mirabegron on glucose homeostasis with in vitro and in vivo models, focusing on its selectivity at Î²-adrenoceptors, ab…	Pharmacology research &amp; perspectives	Journal Article	Research Support, Non-U.S. Gov't	10.1002/prp2.643	TB owns stocks in the following pharmaceutical companies: Sigrid Therapeutics AB, Atrogi AB, and Glucox Biotechnology AB. DSH owns stocks in Glucox Biotechnology AB and is a consultant for Atrogi AB. RJS owns stocks in Atrogi AB and is a consultant for Servier Laboratories and Atrogi AB.	AB Laboratories	N
32846882	Augustin, Livia S A; Aas, Anne-Marie; Astrup, Arnie; Atkinson, Fiona S; Baer-Sinnott, Sara; Barclay, Alan W; Brand-Miller, Jennie C; Brighenti, Furio; Bullo, Monica; Buyken, Anette E; Ceriello, Antonio; Ellis, Peter R; Ha, Marie-Ann; Henry, Jeyakumar C; Kendall, Cyril W C; La Vecchia, Carlo; Liu, Simin; Livesey, Geoffrey; Poli, Andrea; Salas-SalvadÃ³, Jordi; Riccardi, Gabriele; Riserus, Ulf; Rizk…	Epidemiology and Biostatistics Unit, Istituto Nazionale Tumori-IRCCS-"Fondazione G. Pascale", 80131 Napoli, Italy. / Section of Nutrition and Dietetics, Division of Medicine, Department of Clinical Service, Oslo University Hospital, 0424 Oslo, Norway. / Institute of Clinical Medicine, University of Oslo, 0318 Oslo, Norway. / Department of Nutrition, Exercise and Sports (NEXS) Faculty of Science, …	2020	Dietary Fibre Consensus from the International Carbohydrate Quality Consortium (ICQC).	Dietary fibre is a generic term describing non-absorbed plant carbohydrates and small amounts of associated non-carbohydrate components. The main contributors of fibre to the diet are the cell walls of plant tissues, which are supramolecular polymer networks containing variable proportions of cellulose, hemicelluloses, pectic substances, and non-carbohydrate components, such as lignin. Other cont…	Nutrients	Journal Article	EMPTY	10.3390/nu12092553	L.S.A.A. is a founding member of the International Carbohydrate Quality Consortium (ICQC) and has received honoraria from the Nutrition Foundation of Italy (NFI), research grants from LILT (a non-profit organization for the fight against cancer) and in-kind research support from Abiogen Pharma, the Almond Board of California (USA), Barilla (Italy), Consorzio Mandorle di Avola (Italy), DietaDoc (I…	AB Laboratories	N
32860571	Tseng, Chia-Lin; Stewart, James; Whitfield, Gillian; Verhoeff, Joost J C; Bovi, Joseph; Soliman, Hany; Chung, Caroline; Myrehaug, Sten; Campbell, Mikki; Atenafu, Eshetu G; Heyn, Chinthaka; Das, Sunit; Perry, James; Ruschin, Mark; Sahgal, Arjun	Department of Radiation Oncology, Sunnybrook Health Sciences Centre, University of Toronto, 2075 Bayview Avenue, Toronto, ON, M4N 3M5, Canada. chia-lin.tseng@sunnybrook.ca. / Department of Radiation Oncology, Sunnybrook Health Sciences Centre, University of Toronto, 2075 Bayview Avenue, Toronto, ON, M4N 3M5, Canada. / Manchester Academic Health Science Centre, University of Manchester, The Christ…	2020	Glioma consensus contouring recommendations from a MR-Linac International Consortium Research Group and evaluation of a CT-MRI and MRI-only workflow.	This study proposes contouring recommendations for radiation treatment planning target volumes and organs-at-risk (OARs) for both low grade and high grade gliomas. Ten cases consisting of 5 glioblastomas and 5 grade II or III gliomas, including their respective gross tumor volume (GTV), clinical target volume (CTV), and OARs were each contoured by 6 experienced neuro-radiation oncologists from 5 …	Journal of neuro-oncology	Journal Article	EMPTY	10.1007/s11060-020-03605-6	Dr. Chia-Lin Tseng has received travel accommodations/expenses and honoraria for past educational seminars from Elekta, and belongs to the Elekta MR-linac Research Consortium. Dr. Caroline Chung has received research funding (unrelated to this manuscript) from the following Siemens Healthineers and RaySearch Laboratories. Dr. Joseph Bovi has received Elekta consultant fees and honoraria. Dr. Suni…	AB Laboratories	N
32880572	Earl, Helena; Hiller, Louise; Vallier, Anne-Laure; Loi, Shrushma; McAdam, Karen; Hughes-Davies, Luke; Rea, Daniel; Howe, Donna; Raynes, Kerry; Higgins, Helen B; Wilcox, Maggie; Plummer, Chris; Mahler-Araujo, Betania; Provenzano, Elena; Chhabra, Anita; Gasson, Sophie; Balmer, Claire; Abraham, Jean E; Caldas, Carlos; Hall, Peter; Shinkins, Bethany; McCabe, Christopher; Hulme, Claire; Miles, David; …	Department of Oncology, University of Cambridge, Addenbrooke's Hospital, Cambridge, UK. / Cambridge Breast Cancer Research Unit, Cambridge University Hospitals NHS Foundation Trust, Cambridge, UK. / NIHR Cambridge Biomedical Research Centre, Cambridge, UK. / Warwick Clinical Trials Unit, University of Warwick, Coventry, UK. / Cambridge Clinical Trials Unit - Cancer Theme, Cambridge University Hos…	2020	Six versus 12 months' adjuvant trastuzumab in patients with HER2-positive early breast cancer: the PERSEPHONE non-inferiority RCT.	The addition of adjuvant trastuzumab to chemotherapy has significantly improved outcomes for people with human epidermal growth factor receptor 2 (HER2)-positive, early, potentially curable breast cancer. Twelve months' trastuzumab, tested in registration trials, was adopted as standard adjuvant treatment in 2006. Subsequently, similar outcomes were demonstrated using 9 weeks of trastuzumab. Shor…	Health technology assessment (Winchester, England)	Clinical Trial	Research Support, Non-U.S. Gov't	10.3310/hta24400	Helena Earl reports grants from Roche (Basel, Switzerland) and Sanofi-Aventis (Paris, France), personal fees and travel expenses from Daiichi Sankyo (Tokyo, Japan), AstraZeneca plc (Cambridge, UK) and Intas Pharmaceuticals (Ahmedabad, India), travel expenses from Pfizer Inc. (New York, NY, USA) and Amgen Inc. (Thousand Oaks, CA, USA) and personal fees from prIME Oncology (Atlanta, GA, USA), all o…	AB Laboratories, Redwood	N
32923898	Nobre, Liana; Zapotocky, Michal; Ramaswamy, Vijay; Ryall, Scott; Bennett, Julie; Alderete, Daniel; Balaguer Guill, Julia; Baroni, Lorena; Bartels, Ute; Bavle, Abhishek; Bornhorst, Miriam; Boue, Daniel R; Canete, Adela; Chintagumpala, Murali; Coven, Scott L; Cruz, Ofelia; Dahiya, Sonika; Dirks, Peter; Dunkel, Ira J; Eisenstat, David; Faure Conter, Cecile; Finch, Elizabeth; Finlay, Jonathan L; Frap…	Department of Hematology and Oncology, Hospital for Sick Children, Toronto, ON, Canada. / Department of Hematology and Oncology, Hospital for Sick Children, Toronto, ON, Canada. / Second Faculty of Medicine, Charles University and University Hospital Motol, Prague, Czech Republic. / Department of Hematology and Oncology, Hospital for Sick Children, Toronto, ON, Canada. / Developmental and Stem Ce…	2020	Outcomes of BRAF V600E Pediatric Gliomas Treated With Targeted BRAF Inhibition.	Children with pediatric gliomas harboring a BRAF V600E mutation have poor outcomes with current chemoradiotherapy strategies. Our aim was to study the role of targeted BRAF inhibition in these tumors. We collected clinical, imaging, molecular, and outcome information from patients with BRAF V600E-mutated glioma treated with BRAF inhibition across 29 centers from multiple countries. Sixty-seven pa…	JCO precision oncology	Journal Article	EMPTY	10.1200/PO.19.00298	The following represents disclosure information provided by authors of this manuscript. All relationships are considered compensated unless otherwise noted. Relationships are self-held unless noted. I = Immediate Family Member, Inst = My Institution. Relationships may not relate to the subject matter of this manuscript. For more information about ASCO's conflict of interest policy, please refer t…	AB Laboratories	N
32942573	Windisch, Paul; Zwahlen, Daniel R; Koerber, Stefan A; Giesel, Frederik L; Debus, JÃ¼rgen; Haberkorn, Uwe; Adeberg, Sebastian	Department of Radiation Oncology, Kantonsspital Winterthur, 8400 Winterthur, Switzerland. / Department of Radiation Oncology, Kantonsspital Winterthur, 8400 Winterthur, Switzerland. / Department of Radiation Oncology, Heidelberg University Hospital, 69120 Heidelberg, Germany. / Heidelberg Institute of Radiation Oncology (HIRO), 69120 Heidelberg, Germany. / National Center for Tumor Diseases (NCT)…	2020	Clinical Results of Fibroblast Activation Protein (FAP) Specific PET and Implications for Radiotherapy Planning: Systematic Review.	Small molecules targeting fibroblast activation protein (FAP) have emerged as a new group of tracers for positron emission tomography (PET) in 2018. The purpose of this systematic review is therefore to summarize the evidence that has been gathered to date in patients and to discuss its possible implications for radiotherapy planning. The MEDLINE database was searched for the use of FAP-specific …	Cancers	Journal Article	Review	10.3390/cancers12092629	U.H. and F.L.G. have a patent application for quinolone-based FAP-targeting agents for imaging and therapy in nuclear medicine. U.H. and F.L.G. also have shares of a consultancy-group for iTheranostics. S.A. and J.D. received grants from Accuray International Sàrl outside the submitted work. S.A. and J.D. received grants from Merck Serono GmbH outside the submitted work. J.D. received grants from…	AB Laboratories	N
32955582	Akbik, Feras; Xu, Haolin; Xian, Ying; Shah, Shreyansh; Smith, Eric E; Bhatt, Deepak L; Matsouaka, Roland A; Fonarow, Gregg C; Schwamm, Lee H	Department of Neurology, Neurosurgery, Emory University Hospital, Atlanta, Georgia. / Duke Clinical Research Institute, Durham, North Carolina. / Duke Clinical Research Institute, Durham, North Carolina. / Duke Clinical Research Institute, Durham, North Carolina. / Department of Neurology, University of Calgary, Calgary, Alberta, Canada. / Brigham and Women's Hospital Heart &amp; Vascular Center.…	2020	Trends in Reperfusion Therapy for In-Hospital Ischemic Stroke in the Endovascular Therapy Era.	A significant proportion of acute ischemic strokes occur while patients are hospitalized. Limited contemporary data exist on the utilization rates of intravenous thrombolysis or endovascular therapy for in-hospital stroke. To use a national registry to examine temporal trends in the use of intravenous and endovascular reperfusion therapies for treatment of in-hospital stroke. This retrospective c…	JAMA neurology	Journal Article	Research Support, Non-U.S. Gov't	10.1001/jamaneurol.2020.3362	Conflict of Interest Disclosures: Dr Xian reported research grants provided to the Duke Clinical Research Institute from Genentech and receiving honoraria from Boehringer Ingelheim. Dr Smith reported receiving personal fees from Alnylam Pharmaceuticals, Biogen, and UpToDate outside the submitted work. Dr Bhatt reported receiving nonfinancial support from the American Heart Association; receiving …	AB Laboratories	N
32990250	Minian, Nadia; Lingam, Mathangee; Moineddin, Rahim; Thorpe, Kevin E; Veldhuizen, Scott; Dragonetti, Rosa; Zawertailo, Laurie; Taylor, Valerie H; Hahn, Margaret; deRuiter, Wayne K; Melamed, Osnat; Selby, Peter	Nicotine Dependence Services, Centre for Addiction and Mental Health, Toronto, ON, Canada. / Campbell Family Mental Health Research Institute, Centre for Addiction and Mental Health, Toronto, ON, Canada. / Department of Family and Community Medicine, University of Toronto, Toronto, ON, Canada. / Nicotine Dependence Services, Centre for Addiction and Mental Health, Toronto, ON, Canada. / Departmen…	2020	Impact of a Web-Based Clinical Decision Support System to Assist Practitioners in Addressing Physical Activity and/or Healthy Eating for Smoking Cessation Treatment: Protocol for a Hybrid Type I Randomized Controlled Trial.	Modifiable risk factors such as tobacco use, physical inactivity, and poor diet account for a significant proportion of the preventable deaths in Canada. These factors are also known to cluster together, thereby compounding the risks of morbidity and mortality. Given this association, smoking cessation programs appear to be well-suited for integration of health promotion activities for other modi…	JMIR research protocols	Journal Article	EMPTY	10.2196/19157	Conflicts of Interest: The authors declare that they have no conflicts of interests with respect to this manuscript; however, some authors have general disclosures to report. PS reports receiving grants and/or salary from Centre for Addiction and Mental Health, Ontario Ministry of Health and Long-Term Care, CIHR, Canadian Centre on Substance Use and Addiction, Public Health Agency of Canada, Medi…	AB Laboratories	N
32998473	Vaughn, Byron P; Yarur, Andres J; Graziano, Elliot; Campbell, James P; Bhattacharya, Abhik; Lee, Jennifer Y; Gheysens, Katherine; Papamichael, Konstantinos; Osterman, Mark T; Cheifetz, Adam S; Cross, Raymond K	Division of Gastroenterology, Hepatology and Nutrition, Inflammatory Bowel Disease Program, University of Minnesota, Minneapolis, MN 55455, USA. / Division of Gastroenterology and Hepatology, Medical College of Wisconsin, Milwaukee, WI 53226, USA. / Division of Gastroenterology, Hepatology and Nutrition, Inflammatory Bowel Disease Program, University of Minnesota, Minneapolis, MN 55455, USA. / Di…	2020	Vedolizumab Serum Trough Concentrations and Response to Dose Escalation in Inflammatory Bowel Disease.	Serum vedolizumab concentrations are associated with clinical response although, it is unknown if vedolizumab concentrations predict response to dose escalation. The aim of this study was to identify if vedolizumab trough concentrations predicted the response to vedolizumab dose escalation. We assessed a retrospective cohort of patients on maintenance vedolizumab dosing at five tertiary care cent…	Journal of clinical medicine	Journal Article	EMPTY	10.3390/jcm9103142	B.P.V. has received compensation for speaking/consulting from Abbvie and has research grants from Takeda, Roche, Crestovo, and Diasorin, M.T.O. has served as an advisory board consultant for AbbVie, Elan, Janssen, Lycera, Merck, Pfizer, Takeda, and U.C.B., and has received research grant funding from U.C.B. R.K.C. has received compensation for participation in advisory boards and consulting for A…	AB Laboratories	N
33000670	Zurbau, Andreea; Au-Yeung, Fei; Blanco Mejia, Sonia; Khan, Tauseef A; Vuksan, Vladimir; Jovanovski, Elena; Leiter, Lawrence A; Kendall, Cyril W C; Jenkins, David J A; Sievenpiper, John L	Department of Nutritional Sciences Faculty of Medicine University of Toronto Ontario Canada. / Clinical Nutrition and Risk Factor Modification Center St. Michael's Hospital Toronto Ontario Canada. / Toronto 3D Knowledge Synthesis and Clinical Trial Unit Toronto Ontario Canada. / Department of Nutritional Sciences Faculty of Medicine University of Toronto Ontario Canada. / Clinical Nutrition and R…	2020	Relation of Different Fruit and Vegetable Sources With Incident Cardiovascular Outcomes: A Systematic Review and Meta-Analysis of Prospective Cohort Studies.	Background Public health policies reflect concerns that certain fruit sources may not have the intended benefits and that vegetables should be preferred to fruit. We assessed the relation of fruit and vegetable sources with cardiovascular outcomes using a systematic review and meta-analysis of prospective cohort studies. Methods and Results MEDLINE, EMBASE, and Cochrane were searched through June…	Journal of the American Heart Association	Journal Article	Meta-Analysis	10.1161/JAHA.120.017728	Zurbau is a part‐time employee at INQUIS Clinical Research Ltd., a contract research organization. Khan reports he has received research support from the Canadian Institutes of Health Research (CIHR), the International Life Science Institute (ILSI), and National Honey Board. He has been an invited speaker at the Calorie Control Council Annual meeting for which he has received an honorarium. Vuksa…	AB Laboratories	N
33004046	Liermann, Jakob; Naumann, Patrick; Hommertgen, Adriane; Pohl, Moritz; Kieser, Meinhard; Debus, Juergen; Herfarth, Klaus	Department of Radiation Oncology, Heidelberg University Hospital, Im Neuenheimer Feld 400, 69120, Heidelberg, Germany. Jakob.Liermann@med.uni-heidelberg.de. / Heidelberg Institute of Radiation Oncology (HIRO), Im Neuenheimer Feld 400, 69120, Heidelberg, Germany. Jakob.Liermann@med.uni-heidelberg.de. / Heidelberg Ion-Beam Therapy Center (HIT), Im Neuenheimer Feld 450, 69120, Heidelberg, Germany. J…	2020	Carbon ion radiotherapy as definitive treatment in non-metastasized pancreatic cancer: study protocol of the prospective phase II PACK-study.	Radiotherapy is known to improve local tumor control in locally advanced pancreatic cancer (LAPC), although there is a lack of convincing data on a potential overall survival benefit of chemoradiotherapy over chemotherapy alone. To improve efficacy of radiotherapy, new approaches need to be evolved. Carbon ion radiotherapy is supposed to be more effective than photon radiotherapy due to a higher …	BMC cancer	Clinical Trial, Phase II	Journal Article	10.1186/s12885-020-07434-8	Juergen Debus received grants from Merck Serono GmbH, The Clinical Research Institute GmbH (CRI), View Ray Inc., Accuray Incorporated, RaySearch Laboratories AB, Vision RT limited, Astellas Pharma GmbH, Astra Zeneca GmbH, Solution Akademie GmbH, Ergomed PLC Surrey Research Park, Siemens Healthcare GmbH, Quintiles GmbH, Pharmaceutical Research Associates GmbH, Boehringer Ingelheim Pharma GmbH Co, …	AB Laboratories	N
33027940	Regnery, Sebastian; Eichkorn, Tanja; Weykamp, Fabian; Held, Thomas; Dinges, Lisa-Antonia; Schunn, Fabian; Winter, Hauke; Thomas, Michael; Debus, JÃ¼rgen; El Shafie, Rami A; Adeberg, Sebastian; HÃ¶rner-Rieber, Juliane	Department of Radiation Oncology, Heidelberg University Hospital, Im Neuenheimer Feld 400, 69120 Heidelberg, Germany. / National Center for Radiation Oncology (NCRO), Heidelberg Institute for Radiation Oncology (HIRO), Im Neuenheimer Feld 400, 69120 Heidelberg, Germany. / National Center for Tumor diseases (NCT), 69120 Heidelberg, Germany. / Department of Radiation Oncology, Heidelberg University…	2020	Progression of Pulmonary Function and Correlation with Survival Following Stereotactic Body Radiotherapy of Central and Ultracentral Lung Tumors.	Stereotactic body radiotherapy (SBRT) to central and ultracentral lung tumors carries a risk of excessive toxicity. This study analyzed changes in pulmonary function tests (PFT) and their correlation with overall survival (OS) in 107 patients following central ( n = 62) or ultracentral ( n = 45) lung SBRT. Ultracentral location was defined as planning target volume overlap with the proximal bronc…	Cancers	Journal Article	EMPTY	10.3390/cancers12102862	J.H.-R. received speaker fees and travel reimbursement from ViewRay Inc., as well as travel reimbursement form IntraOP Medical and Elekta Instrument AB outside the submitted work. T.E. received grants from Ruprecht-Karls Universität Heidelberg, Herbert Kienzle Foundation and Else Kröner-Fresenius Foundation and received travel reimbursement from Bristol-Myers Squibb outside the submitted work. S.…	AB Laboratories	N
33044497	Gaudino, Mario; Hameed, Irbaz; Farkouh, Michael E; Rahouma, Mohamed; Naik, Ajita; Robinson, N Bryce; Ruan, Yongle; Demetres, Michelle; Biondi-Zoccai, Giuseppe; Angiolillo, Dominick J; Bagiella, Emilia; Charlson, Mary E; Benedetto, Umberto; Ruel, Marc; Taggart, David P; Girardi, Leonard N; Bhatt, Deepak L; Fremes, Stephen E	Department of Cardiothoracic Surgery, Weill Cornell Medicine, New York, New York. / Department of Cardiothoracic Surgery, Weill Cornell Medicine, New York, New York. / Section of Cardiothoracic Surgery, Yale School of Medicine, New Haven, Connecticut. / Peter Munk Cardiac Centre, University of Toronto, Toronto, Ontario, Canada. / Department of Cardiothoracic Surgery, Weill Cornell Medicine, New Y…	2020	Overall and Cause-Specific Mortality in Randomized Clinical Trials Comparing Percutaneous Interventions With Coronary Bypass Surgery: A Meta-analysis.	Mortality is a common outcome in trials comparing percutaneous coronary intervention (PCI) with coronary artery bypass grafting (CABG). Controversy exists regarding whether all-cause mortality or cardiac mortality is preferred as a study end point, because noncardiac mortality should be unrelated to the treatment. To evaluate the difference in all-cause and cause-specific mortality in randomized …	JAMA internal medicine	Journal Article	Meta-Analysis	10.1001/jamainternmed.2020.4748	Conflict of Interest Disclosures: Dr Angiolillo reported receiving consulting fees or honoraria from Amgen, Inc, Aralez Pharmaceuticals, AstraZeneca, PLC, Bayer AG, Biosensors International, Ltd, Boehringer Ingelheim, Bristol Myers Squibb, Chiesi USA, Inc, Daiichi Sankyo Company, Ltd, Eli Lilly and Company, Haemonetics Corporation, Janssen Pharmaceutica, Merck & Co, PhaseBio Pharmaceuticals, Inc,…	AB Laboratories	N
33050920	Krug, David; KÃ¶der, Christine; HÃ¤fner, Matthias F; Arians, Nathalie; Harrabi, Semi B; Koerber, Stefan A; Forster, Tobias; Schlampp, Ingmar; Sohn, Christof; Heil, Joerg; Hof, Holger; HÃ¶rner-Rieber, Juliane; Debus, JÃ¼rgen	Department of Radiation Oncology, Heidelberg University Hospital, Heidelberg, Germany. david.krug@uksh.de. / Heidelberg Institute of Radiation Oncology (HIRO), National Center for Radiation Research in Oncology (NCRO), Heidelberg, Germany. david.krug@uksh.de. / Department of Radiation Oncology, University Hospital Schleswig-Holstein, Campus Kiel, Arnold-Heller-Str. 3, 24105, Kiel, Germany. david.…	2020	Acute toxicity of normofractionated intensity modulated radiotherapy with simultaneous integrated boost compared to three-dimensional conformal radiotherapy with sequential boost in the adjuvant treatment of breast cancer.	Intensity-modulated radiotherapy (IMRT) improves dose homogeneity and late toxicity compared to simple tangential techniques in adjuvant whole-breast radiotherapy for patients with breast cancer. Simultaneous-integrated boost (SIB) radiotherapy shortens the overall treatment time and improves dose homogeneity. However, prospective randomized trials regarding IMRT with SIB for adjuvant radiotherap…	Radiation oncology (London, England)	Clinical Trial, Phase III	Journal Article	10.1186/s13014-020-01652-x	DK has received honoraria from Merck Sharp & Dome outside the submitted work. JHR has received honoraria and travel reimbursement from ViewRay Inc. (Oakwood, USA), travel reimbursement from Elekta Instrument AB (Stockholm, Sweden) and a research grant from IntraOP Medical Corporation (Sunnyvale, USA) outside the submitted work. JD received grants from CRI – The Clinical Research Institute GmbH, V…	AB Laboratories	N
33169643	Poterucha, Timothy J; Elias, Pierre; Jain, Sneha S; Sayer, Gabriel; Redfors, Bjorn; Burkhoff, Daniel; Rosenblum, Hannah; DeFilippis, Ersilia M; Gupta, Aakriti; Lawlor, Matthew; Madhavan, Mahesh V; Griffin, Jan; Raikhelkar, Jayant; Fried, Justin; Clerkin, Kevin J; Kim, Andrea; Perotte, Adler; Maurer, Mathew S; Saluja, Deepak; Dizon, JosÃ©; Ehlert, Frederick A; Morrow, John P; Yarmohammadi, Hirad; …	Seymour, Paul, and Gloria Milstein Division of Cardiology Department of Medicine Columbia University Irving Medical Center New York NY. / Seymour, Paul, and Gloria Milstein Division of Cardiology Department of Medicine Columbia University Irving Medical Center New York NY. / Department of Medicine Columbia University Irving Medical Center New York NY. / Seymour, Paul, and Gloria Milstein Division…	2021	Admission Cardiac Diagnostic Testing with Electrocardiography and Troponin Measurement Prognosticates Increased 30-Day Mortality in COVID-19.	Background Cardiovascular involvement in coronavirus disease 2019 (COVID-19) is common and leads to worsened mortality. Diagnostic cardiovascular studies may be helpful for resource appropriation and identifying patients at increased risk for death. Methods and Results We analyzed 887 patients (aged 64Â±17 years) admitted with COVID-19 from March 1 to April 3, 2020 in New York City with 12 lead e…	Journal of the American Heart Association	Journal Article	Multicenter Study	10.1161/JAHA.120.018476	TJP owns stock in Abbott Laboratories, AbbVie, Inc, Baxter International, and Edwards Lifesciences, has received research funding from the Amyloidosis Foundation David Seldin Memorial Junior Research Grant, and has research grant funding pending from EIDOS Therapeutic, which is unrelated to this research.	AB Laboratories	N
33179420	Leatherdale, Alexander; Parker, D'Andra; Tasneem, Subia; Wang, Yiming; Bihan, Dominique; Bonna, Arkadiusz; Hamaia, Samir W; Gross, Peter L; Ni, Heyu; Doble, Bradley W; Lillicrap, David; Farndale, Richard W; Hayward, Catherine P M	Pathology and Molecular Medicine, McMaster University, Hamilton, ON, Canada. / Pathology and Molecular Medicine, McMaster University, Hamilton, ON, Canada. / Pathology and Molecular Medicine, McMaster University, Hamilton, ON, Canada. / Laboratory Medicine and Pathobiology, Keenan Research Centre, Li Ka-Shing Knowledge Institute, St. Michael's Hospital, University of Toronto, Toronto, ON, Canada.…	2021	Multimerin 1 supports platelet function in vivo and binds to specific GPAGPOGPX motifs in fibrillar collagens that enhance platelet adhesion.	Multimerin 1 (human: MMRN1, mouse: Mmrn1) is a homopolymeric, adhesive, platelet and endothelial protein that binds to von Willebrand factor and enhances platelet adhesion to fibrillar collagen ex vivo. To examine the impact of Mmrn1 deficiency on platelet adhesive function, and the molecular motifs in fibrillar collagen that bind MMRN1 to enhance platelet adhesion. Mmrn1-deficient mice were gene…	Journal of thrombosis and haemostasis : JTH	Journal Article	Research Support, Non-U.S. Gov't	10.1111/jth.15171	RWF is Scientific Advisor and AB is the Lead Peptide Scientist at CambCol Laboratories Ltd. The other authors declare that they have no real or perceived conflicts of interest to disclose.	AB Laboratories	N
33179852	Monteil, Vanessa; Dyczynski, Matheus; Lauschke, Volker M; Kwon, Hyesoo; Wirnsberger, Gerald; Youhanna, Sonia; Zhang, Haibo; Slutsky, Arthur S; Hurtado Del Pozo, Carmen; Horn, Moritz; Montserrat, Nuria; Penninger, Josef M; Mirazimi, Ali	Department of Laboratory Medicine, Unit of Clinical Microbiology, Karolinska Institute, Stockholm, Sweden. / Acus Laboratories GmbH, Cologne, Germany. / JLP Health GmbH, Vienna, Austria. / Department of Physiology and Pharmacology, Karolinska Institute, Stockholm, Sweden. / National Veterinary Institute, Uppsala, Sweden. / APEIRON Biologics AG, Vienna, Austria. / Department of Physiology and Phar…	2021	Human soluble ACE2 improves the effect of remdesivir in SARS-CoV-2 infection.	There is a critical need for safe and effective drugs for COVID-19. Only remdesivir has received authorization for COVID-19 and has been shown to improve outcomes but not decrease mortality. However, the dose of remdesivir is limited by hepatic and kidney toxicity. ACE2 is the critical cell surface receptor for SARS-CoV-2. Here, we investigated additive effect of combination therapy using remdesi…	EMBO molecular medicine	Journal Article	Research Support, Non-U.S. Gov't	10.15252/emmm.202013426	JMP declares a conflict of interest as a founder and shareholder of Apeiron Biologics. GW is an employee of Apeiron Biologics. AS is a consultant to Apeiron Biologics. VML is co‐founder, CEO, and shareholder of HepaPredict AB and discloses consultancy work for Enginzyme AB. MH is co‐founder, CEO, and shareholder of Acus Laboratories GmbH and CSO of JLP Health GmbH. MD is employee of Acus Laborato…	AB Laboratories	N
33205032	Coudert, Bruno; Pierga, Jean-Yves; Mouret-Reynier, Marie-Ange; Kerrou, Kaldoun; Ferrero, Jean-Marc; Petit, Thierry; Du, Fanny Le; DuprÃ©, Pierre-FranÃ§ois; Bachelot, Thomas; Gabelle, Philippe; Chauvet, Marie-Pierre; Coeffic, David; Barbe, Catherine; Prevost, Jean-Briac; Paintaud, Gilles; Thibault, Gilles; Ferhat, Abdennour; Dupin, Julien; Berriolo-Riedinger, Alina; Arnould, Laurent	Centre Georges-Francois Leclerc, Dijon, France. / Institut Curie, UniversitÃ© de Paris, Paris, France. / Centre Jean Perrin, Clermont Ferrand, France. / Hopital Tenon, Paris, France. / Centre Antoine Lacassagne, Nice, France. / Centre Paul Strauss, Strasbourg, France. / Centre EugÃ¨ne Marquis, Rennes, France. / Centre Hospitalier Universitaire Augustin-Morvan, Brest, France. / Centre LÃ©on Berard…	2020	Long-term outcomes in patients with PET-predicted poor-responsive HER2-positive breast cancer treated with neoadjuvant bevacizumab added to trastuzumab and docetaxel: 5-year follow-up of the randomised Avataxher study.	The open-label, randomised Phase 2 AVATAXHER study (NCT01142778) demonstrated that early PET assessment identified HER2-positive breast cancer patients who responded poorly to neoadjuvant docetaxel plus trastuzumab. Adding neoadjuvant bevacizumab for PET-predicted poor-responders improved pathological complete response (pCR) rates (43.8% vs 24.0%). We investigated long-term study outcomes. Patien…	EClinicalMedicine	Journal Article	EMPTY	10.1016/j.eclinm.2020.100566	BC reports personal fees and non-financial support from Roche Laboratories France, personal fees from Bristol Myers Laboratories France, and personal fees from AstraZeneca Laboratories. JYP declares research funding received by his institution from Roche and Menarini Silicon Biosystems; honoraria received by his institution from Roche and Sanofi; and personal fees from Roche, Novartis, AstraZenec…	AB Laboratories	N
33232675	Barish, Scott; Barakat, Tahsin Stefan; Michel, Brittany C; Mashtalir, Nazar; Phillips, Jennifer B; Valencia, Alfredo M; Ugur, Berrak; Wegner, Jeremy; Scott, Tiana M; Bostwick, Brett; Murdock, David R; Dai, Hongzheng; Perenthaler, Elena; Nikoncuk, Anita; van Slegtenhorst, Marjon; Brooks, Alice S; Keren, Boris; Nava, Caroline; Mignot, Cyril; Douglas, Jessica; Rodan, Lance; Nowak, Catherine; Ellard,…	Department of Molecular and Human Genetics, Baylor College of Medicine, Houston, TX 77030, USA; Jan and Dan Duncan Neurological Research Institute, Texas Children's Hospital, Houston, TX 77030, USA. / Department of Clinical Genetics, Erasmus MC University Medical Center, Rotterdam, the Netherlands. / Department of Pediatric Oncology, Dana-Farber Cancer Institute and Harvard Medical School, Boston…	2020	BICRA, a SWI/SNF Complex Member, Is Associated with BAF-Disorder Related Phenotypes in Humans and Model Organisms.	SWI/SNF-related intellectual disability disorders (SSRIDDs) are rare neurodevelopmental disorders characterized by developmental disability, coarse facial features, and fifth digit/nail hypoplasia that are caused by pathogenic variants in genes that encode for members of the SWI/SNF (or BAF) family of chromatin remodeling complexes. We have identified 12 individuals with rare variants (10 loss-of…	American journal of human genetics	Journal Article	Research Support, N.I.H., Extramural	10.1016/j.ajhg.2020.11.003	The Department of Molecular & Human Genetics at Baylor College of Medicine receives revenue from clinical genetic testing conducted at Baylor Genetics Laboratories. C.K. is the Scientific Founder, fiduciary Board of Directors member, Scientific Advisory Board member, shareholder, and consultant of Foghorn Therapeutics, Inc. (Cambridge, MA).	AB Laboratories	N
33291796	Tsubota, Kazuo; Pflugfelder, Stephen C; Liu, Zuguo; Baudouin, Christophe; Kim, Hyo Myung; Messmer, Elisabeth M; Kruse, Friedrich; Liang, Lingyi; Carreno-Galeano, Jimena Tatiana; Rolando, Maurizio; Yokoi, Norihiko; Kinoshita, Shigeru; Dana, Reza	Department of Ophthalmology, Keio University School of Medicine, Tokyo 160-8582, Japan. / Department of Ophthalmology, Baylor College of Medicine, Houston, TX 77030, USA. / Eye Institute of Xiamen University, Xiamen 361102, China. / Department of Ophthalmology, Quinze-Vingts Hospital, 75012 Paris, France. / Korea University Medical Center, Anam Hospital, Seoul 02841, Korea. / Department of Ophtha…	2020	Defining Dry Eye from a Clinical Perspective.	Over the past decades, the number of patients with dry eye disease (DED) has increased dramatically. The incidence of DED is higher in Asia than in Europe and North America, suggesting the involvement of cultural or racial factors in DED etiology. Although many definitions of DED have been used, discrepancies exist between the various definitions of dry eye disease (DED) used across the globe. Th…	International journal of molecular sciences	Journal Article	Review	10.3390/ijms21239271	The funders had no role in the design of the study; in the collection, analyses or interpretation of data; in the writing of the manuscript or in the decision to publish the results. Lingyi Liang and Jimena Tatiana Carreno-Galeano have no conflicts of interest to report. Christophe Baudouin acts as a consultant for Alcon, Allergan, Dompe, Horus Pharma, Santen and Sifi, Thea Labs. Reza Dana report…	AB Laboratories	N
33299018	Hartmann, Laura; SchrÃ¶ter, Philipp; Osen, Wolfram; Baumann, Daniel; Offringa, Rienk; Moustafa, Mahmoud; Will, Rainer; Debus, JÃ¼rgen; Brons, Stephan; Rieken, Stefan; EichmÃ¼ller, Stefan B	German Cancer Research Center (DKFZ), Research Group GMP &amp; T Cell Therapy, Heidelberg, Germany. / Faculty of Biosciences, Heidelberg University, Heidelberg, Germany. / German Cancer Research Center (DKFZ), Research Group GMP &amp; T Cell Therapy, Heidelberg, Germany. / Department of Radiation Oncology, Heidelberg University Hospital (UKHD), Heidelberg, Germany. / Heidelberg Institute of Radia…	2020	Photon versus carbon ion irradiation: immunomodulatory effects exerted on murine tumor cell lines.	While for photon radiation hypofractionation has been reported to induce enhanced immunomodulatory effects, little is known about the immunomodulatory potential of carbon ion radiotherapy (CIRT). We thus compared the radio-immunogenic effects of photon and carbon ion irradiation on two murine cancer cell lines of different tumor entities. We first calculated the biological equivalent doses of car…	Scientific reports	Journal Article	Research Support, Non-U.S. Gov't	10.1038/s41598-020-78577-8	Dr. Debus reports grants outside the submitted work from Viewray Inc, CRI The Clinical Research Institute GmbH, Accuray International Sari, RaySearch Laboratories AB, Vision RT Limited, Merck Serono GmbH, Astellas Pharma GmbH, Astra Zeneca GmbH, Siemens Healthcare GmbH, Solution Akademie GmbH, Egomed PLC Surrey Research Park, Quintiles GmbH, Pharmaceutical Research Associates GmbH, Boehringer Ing…	AB Laboratories	N
33300245	Fortuno, Cristina; Lee, Kristy; Olivier, Magali; Pesaran, Tina; Mai, Phuong L; de Andrade, Kelvin C; Attardi, Laura D; Crowley, Stephanie; Evans, D Gareth; Feng, Bing-Jian; Foreman, Ann K M; Frone, Megan N; Huether, Robert; James, Paul A; McGoldrick, Kelly; Mester, Jessica; Seifert, Bryce A; Slavin, Thomas P; Witkowski, Leora; Zhang, Liying; Plon, Sharon E; Spurdle, Amanda B; Savage, Sharon A	QIMR Berghofer Medical Research Institute, Brisbane, Queensland, Australia. / Department of Genetics, University of North Carolina at Chapel Hill, Chapel Hill, North Carolina, USA. / International Agency for Research on Cancer, Lyon, France. / Ambry Genetics, Aliso Viejo, California, USA. / Magee-Womens Hospital, University of Pittsburgh Medical Center, Pittsburgh, Pennsylvania, USA. / Clinical G…	2021	Specifications of the ACMG/AMP variant interpretation guidelines for germline TP53 variants.	Germline pathogenic variants in TP53 are associated with Li-Fraumeni syndrome, a cancer predisposition disorder inherited in an autosomal dominant pattern associated with a high risk of malignancy, including early-onset breast cancers, sarcomas, adrenocortical carcinomas, and brain tumors. Intense cancer surveillance for individuals with TP53 germline pathogenic variants is associated with reduce…	Human mutation	Journal Article	EMPTY	10.1002/humu.24152	CONFLICTS OF INTEREST The following authors have no conflicts of interest to disclose: K.L., M.O., K.C.A., S.B., A.K.M.F., M.F., B.A.S., L.W., L.Z. The following authors have made extensive contributions to the TP53 literature and have previously published assertions on TP53 variants: C.F., P.L.M., L.D.A., D.G.E., P.J., K.M., T.P.S., A.B.S., S.A.S. The following authors are an employee, trainee o…	AB Laboratories	N
33335856	Eichkorn, Tanja; Bozorgmehr, Farastuk; Regnery, Sebastian; Dinges, Lisa A; Kudak, Andreas; Bougatf, Nina; Weber, Dorothea; Christopoulos, Petros; Muley, Thomas; Kobinger, Sonja; KÃ¶nig, Laila; HÃ¶rner-Rieber, Juliane; Adeberg, Sebastian; Heussel, Claus Peter; Thomas, Michael; Debus, JÃ¼rgen; El Shafie, Rami A	Department of Radiation Oncology, Heidelberg University Hospital, Heidelberg, Germany. / National Center for Radiation Oncology (NCRO), Heidelberg Institute for Radiation Oncology (HIRO), Heidelberg, Germany. / National Center for Tumor Diseases (NCT), Heidelberg University Hospital, Heidelberg, Germany. / Thoracic Clinic, Heidelberg University, Heidelberg, Germany. / Department of Radiation Onco…	2020	Consolidation Immunotherapy After Platinum-Based Chemoradiotherapy in Patients With Unresectable Stage III Non-Small Cell Lung Cancer-Cross-Sectional Study of Eligibility and Administration Rates.	The PACIFC trial demonstrated a significant benefit of durvalumab consolidation immunotherapy (CIT) after definitive platinum-based chemoradiotherapy (P-CRT) for survival in stage III non-small cell lung cancer (NSCLC). It is unknown how many patients are eligible in clinical practice to receive CIT according to PACIFIC criteria compared to real administration rates and what influencing factors a…	Frontiers in oncology	Journal Article	EMPTY	10.3389/fonc.2020.586449	TE reports grants from Ruprecht-Karls UniversitÃ¤t Heidelberg, Herbert Kienzle Foundation, and Else KrÃ¶ner-Fresenius Foundation and received travel reimbursement from Bristol-Myers Squibb outside the submitted work. JH-R received speaker fees and travel reimbursement from ViewRay Inc, as well as travel reimbursement form IntraOP Medical and Elekta Instrument AB outside the submitted work. SA ack…	AB Laboratories	N
[truncated: 2,710 more rows]
